# Supplementary material for: The use of patient-reported outcome measures to improve patient-related outcomes – a systematic review
Source: Health Qual Life Outcomes. 2024 Nov 26;22:101. doi: 10.1186/s12955-024-02312-4 (PMC11600902; doi:10.1186/s12955-024-02312-4)
Supplement: Supplementary file 3 — Supplementary Material 3. [file 12955_2024_2312_MOESM3_ESM.xlsx]

## Sheet: Table 1 Ext. Char. and Outc.
	Study ID	A or B	Mechanism of intervention	Title	Author (Year)	Design	Country	Medical domain	Setting	Patients (n)	Providers	PROMs used (GEN = generic, DS = disease-specific)	Description of intervention	Collection tool	Training of provider	Description of control group	Overall outcome	Overall Quality Assessment	Functioning: Physical	Functioning: Mental	Functioning: Social	Functioning: Physical role limitations	Functioning: Emotional role limitations	Functioning: Other	HRQoL	General health perceptions	Decision-conflict and readiness	Symptoms: Overall	Symptoms: Depression	Symptoms: Anxiety	Symptoms: Alcohol Use and Dependence	Symptoms: Pain	Symptoms: Vitality	Symptoms: Nausea	Symptoms: Other	Satisfaction	Patient-physician relationship	Experience with care	Supportive needs	Patient-activation	Physician awareness of HRQoL	PREMS: Other	Complications	Survival	(Re)admissions	ED visits	Lab values	Clinical: Other	Active monitoring of symptoms
	1		Feedback to provider	Feedback to Patients About Patient-reported Outcomes Does Not Improve Empowerment or Satisfaction	Ackermans et al. (2017)	Non-randomized trial	Netherlands	Orthopedic surgery	Outpatient	Hip or knee osteoarthritis patients (Intervention=72; Control=70)	Surgeons	Hip or Knee disability and Osteoarthritis Outcome Score – Physical Function short form (DS), and NRS Pain (DS)	Single graphical and narrative report on hip or knee functioning and pain prior to visit	Unknown	Interpretation and discussion of PROMs.	Usual care	+	Strong																		~	~			+
	2		Screening	Evaluation of effectiveness and satisfaction outcomesof a mental health screening and referral clinical pathway for community nursing care	Allen et al. (2011)	Prospective cohort	Australia	Community care	Outpatient	War veterans (Intervention=97; Control=N/A)	Community nurses	Depression Anxiety Stress Scales (DS), Alcohol Use Disorders Identification Test (DS)	Single completion on depression and alcohol use prior to visit; positive screening led to initiation of care pathway and potential referral.	Pen/paper	On the care pathway only.	-	+	Weak	~	~	+			~ (environment)				+ (1/4, stress)	~	~	~				+
	3		Feedback to provider	Impact of National Institutes of Health Gastrointestinal PROMIS Measures in Clinical Practice: Results of a Multicenter Controlled Trial	Almario et al. (2016)	Non-randomized trial	United States	Gastroenterology	Outpatient	Any type of gastroenterology patient (Intervention=217; Control=154)	Physicians (residents and gastroenterologists) and physician assistants	Gastro-Intestinal PROMIS (DS)	Single graphical report on gastro-intestinal symptoms prior to visit	E-portal	None described.	Usual care	~	Moderate																			~ (0/13)	~ (0/7)				~
	4		Benchmarking	The effectiveness of providing peer benchmarked feedback to hip replacement surgeons based on patient-reported outcome measures--results from the PROFILE (Patient-Reported Outcomes: Feedback Interpretation and Learning Experiment) trial: a cluster randomised controlled study	Boyce et al. (2015)	RCT	Ireland	Orthopedic surgery	Nationwide	Patients receiving primary hip arthroplasty (Intervention=230; Control=228)	Surgeons	Oxford Hip Score (DS)	Routine collection of hip functioning before and after surgery. Providers were presented case-mix adjusted PROMs of their patients, and how they compared to other (anonymous) providers. The report also included complication rates.	Unknown	Interpretation of PROMs	Usual care	~	Weak	~						~																		~
	5		Screening / monitoring	Novel collaborative practice model for treatment of mental illness in indigent and uninsured patients	Buxton et al. (2012)	Before-after	United States	Primary care	Outpatient	Low income and uninsured patients (Post=36; Pre=81)	All relevant hospital staff interacting with patients	SF-12 (GEN), Alcohol Use Disorders Identification Test (DS), Patient Health Questionnaire-9 (DS)	Multiple completions on QoL, alcohol use and depression were used for evaluation, guiding psychotherapy, medication management, or a combination.	Interview	None described.	-	~	Moderate	~	~								~ (0/2)	~		~
	6		Monitoring	Improving attention-deficit/hyperactivity disorder treatment outcomes through use of a collaborative consultation treatment service by community-based pediatricians: A cluster randomized trial	Epstein et al. (2007)	RCT	United States	Pediatrics	Outpatient	Pediatric patients with ADHD (Intervention=162; Control=215)	Pediatricians and associated staff	Conners Parent Rating Scale / Conners Teachers Rating Scale (DS)	Weekly completion of proxy-PROMs on ADHD symptoms during start of medication, used to provide medication titration advice. Subsequently, patients were monitored using a similar approach.	Unknown	On the study design only.	PROMs without feedback	~	Moderate										~							~														+ (2/2)
	7		Feedback to provider	Effects of Sustained Audit/Feedback on Self-Reported Health Status of Primary Care Patients	Fihn et al. (2004)	RCT	United States	Primary care	Outpatient	Veterans (Intervention=5801; Control=3218)	GPs	SF-36 (GEN), Seattle Outpatient Satisfaction Questionnaire (PREM), and one of 6 disease-specific questionnaires dependent on type of chronic disease (Seattle Angina, Seattle Obstructive Lung Disease, Drinking Practices, Seattle Diabetes, Seattle Hypertension, Hopkins Symptom Checklist)	Multiple graphical and narrative reports on QoL, satisfaction, and relevant disease-specific functioning prior to visit. Extreme cases were highlighted.	Pen/paper	Interpretation of PROMs	PROMs without feedback	~	Weak	~	~					+ (1/5, only in those with angina)											~ (0/2)
	8		Feedback to patient	Access to an active, interactive self-assessment e-health platform improves patient-physician communication in rheumatoid arthritis: results of a randomized controlled trial including 320 patients over 1 year	Gossec et al. (2016)	RCT	France	Rheumatology	Outpatient	Reumatoid arthritis patients (Intervention=159; Control=161)	Self-administered	RAPID3 Health Assessment Questionnaire (GEN), Reumatoid Arhritis Impact of Disease (DS), and symptoms as free text.	Multiple completions on QoL and reumatoid arthritis symptoms at any time during treatment, of which the patient may present a graphical and narrative report to their provider.	E-portal	None described.	Usual care	~	Moderate										~ (0/2)							~	~	~
	9		Monitoring	Impact of Two Supportive Care Interventions on Anxiety, Depression, Quality of Life, and Unmet Needs in Patients With Nonlocalized Breast and Colorectal Cancers	Girgis et al. (2009)	RCT	Australia	Oncology	Outpatient	Non-localized breast and colorectal cancer patients (Intervention=(1) 120, (2) 119; Control=117)	Oncology nurses, GPs or oncologists	Hospital Anxiety and Depression Scale (DS), EORTC-QLQ-C30 (DS), Supportive Needs Survey-Short Form (DS), selected items from the Needs Assessment for Advanced Cancer Patient Questionnaire (DS)	Intervention group 1: multiple reports on depression and oncologic symptoms and needs, which were discussed with nurse providers, who made (referral) recommendations. Intervention group 2: the reports were also forwarded to the oncologist without required action.	Automated telephone interview	Intervention group 1: on the care pathway only. The second intervention group had no training described.	PROMs without feedback	~	Moderate	+	~	~	~	~	~ (cognative functioning)	~			~ (0/2)	~	~									~
	10		Feedback to provider	Does routine pain assessment result in better care?	Hadjistavropoulos et al. (2009)	RCT	Canada	Community care	Outpatient	Community-dwelling elderly patients with complex medical problems (Intervention=88; Control=56)	Case coordinators and physicians	Pain Assessment Battery (DS), Geriatric Pain Measure (DS), the Geriatric Depression Scale – Short Form (DS), and a pain drawing	Single graphical report on pain and depression prior to visit	Interview	On the study design and administration of PROMs.	Usual care	~	Weak										~ (0/7)	~			~
	11		In-depth analysis of data	Collaborative Quality Improvement to Manage Pain in Acute Care Hospitals	Haller et al. (2011)	Before-after	Switzerland	Internal medicine, surgery, psychiatry, neurosciences	Inpatient/department	Surgical and non-surgical patients (Intervention=1237; Control=1113)	All relevant hospital staff interacting with patients	International Pain Outcomes Questionnaire (DS), and Numerical Pain Rating Scale	Routine collection on pain during hospital stay. This information was used in an elaborate quality program, which included use of guidelines on standard use of analgesia, information leaflets, staff education, public lectures, and information desk for patients and visitors during launch of program. Every 12 months, a representative of each department discussed the implemented initiatives with the…	Unknown	On pain management. Moreover, guidelines on pain diagnosis and treatment were disseminated.	-	+	Moderate										+ (2/2, pain)				+						+ (1/9)											+ (2/3)
	12		No feedback	Evaluation of postoperative recovery in day surgery patients using a mobile phone application: a multicentre randomized trial	Jaensson et al. (2017)	RCT	Sweden	General surgery	Inpatient	Various types of day surgery patients (Intervention=513; Control=514)	Research nurse	Swedish Quality of Recovery Scale (DS)	Daily completion of surgical recovery reports for 14 days without feedback. Contact with nurse, however, could be requested via the app.	E-portal (app)	None described.	Usual care	+	Strong										+ (8/24, various)	+	~		~		~	+
	13		Feedback to provider	A controlled study of use of patient-reported outcomes to improve assessment of late effects after treatment for head-and-neck cancer	Kjaer et al. (2016)	Non-randomized trial	Denmark	Oncology	Outpatient	Head-neck cancer patients who finished treatment (Intervention=132; Control=134)	Oncologists	Symptoms relevant head-neck cancer survivors, Hospital Anxiety and Depression Scale (DS)	Multiple graphical reports on oncologic symptoms and depression prior to visit	E-portal (PC)	None described.	Multiple reports of PROMs, however, no feedback to provider	+	Weak	~	~	~				~			+ (4/22, various)	+	~		~		~	+
	14		Feedback to provider	Incorporating PROMIS Symptom Measures into Primary Care Practice—a Randomized Clinical Trial	Kroenke et al. (2018)	RCT	United States	Primary care	Outpatient	Any patients visiting their GP (Intervention=151; Control=149)	Physicians	SPADE (sleep, pain, anxiety, depression, and low energy/fatigue) symptoms (GEN)	Single graphical report on QoL prior to visit. Extreme scores were highlighted.	E-portal (tablet)	None described.	PROMs without feedback	~	Moderate							~			~ (0/5)	~	~		~	~		~	~
	15		Benchmarking	Performance Feedback May Not Improve Radical Prostatectomy Outcomes: The Surgical Report Card (SuRep) Study	Kumar et al. (2021)	Before-after	Canada	Urology	Inpatient/department	Prostate cancer surgery patients (Intervention=212; Control=210)	Urologists	Selected items on continence and sexual function from the Expanded Prostate Cancer Index Composite (DS)	Routine collection of continence and sexual functioning before and after surgery. Providers were presented non-case-mix adjusted PROMs of their patients, and how they compared to other (anonymous) providers. Additionally, the report included information on complication rates and clinical outcomes.	Unknown	No education provided.	-	-	Moderate							~			- (1/7, continence), + (1/7, usual activities)	~	~		~			-								~
	16		Screening	The effects of implementing a point-of-care electronic template to prompt routine anxiety and depression screening in patients consulting for osteoarthritis (the Primary Care Osteoarthritis Trial): A cluster randomised trial in primary care	Mallen et al. (2017)	RCT	United Kingdom	Primary care	Outpatient	Hip or knee osteoarthritis patients (Intervention=1339; Control=703)	GPs	Generalized Anxiety Disorder-2 (DS), Patient Health Questionnaire-2 (DS), NRS pain (DS)	Single completion on anxiety, depression and pain prior to visit; positive screening led to initiation of care pathway.	Interview	Training on evidence-based approaches to manage comorbid anxiety and depression.	PROMs without feedback	-	Moderate	~	~								- (4/13, pain)	~	~		-				+												~
	17		No feedback	Randomized controlled trial of the effects of completing the Alcohol Use Disorders Identification Test questionnaire on self-reported hazardous drinkin	McCambridge et al. (2007)	RCT	United Kingdom	General public	Universities	University students (Intervention=217; Control=204)	Research fieldworkers	Alcohol Use Disorders Identification Test (DS)	Single completion on alcohol use without feedback	Pen/paper	None described.	No intervention	+	Moderate										+ (2/4, alcohol dependence)			+
	18		Feedback to provider	Diabetes Quality Improvement in Department of Veterans Affairs Ambulatory Care Clinics: A group-randomized clinical trial	Reiber et al. (2004)	RCT	United States	Primary care	Outpatient	Veterans (Intervention=3701; Control=2020)	GPs	Seattle Diabetes Questionnaire, SF-36 (GEN), Seattle Outpatient Satisfaction Questionnaire (PREM)	Multiple narrative reports on diabetes, QoL and satisfaction prior to visit. The report also included clinical, pharmaceutical, laboratory, radiological information, and practice tips from recent studies.	Pen/paper	None described.	PROMs without feedback	~	Weak	~	~																~ (0/4)											~ (0/5)
	19		Feedback to provider	Does monitoring change in function in community-dwelling older adults alter outcome? A randomized controlled trial	Richardson et al. (2008)	RCT	Canada	Primary care	Outpatient	Elderly patients (Intervention=134; Control=131)	Physiotherapist or occupational therapist	Self Report Task Modification and Disability Scale (DS), Health Utilities Index (GEN), and SF-36 (GEN). Besides PROMs, several physical and functional performance measures were included.	Multiple narrative reports on disability and QoL prior to visit. The report also included information on functional tests.	Interview	None described.	PROMs without feedback	+	Moderate	~	~	~	~	~	+ (2/2, disability)		~		+ (1/2, vitality)				~	+															+ (4/14, various)
	20		Feedback to provider	Assessing the use of health-related quality of life measures in the routine clinical care of lung-transplant patients	Santana et al. (2010)	RCT	Canada	Pulmonary medicine	Outpatient	Pre- and post-lung transplant patients (Intervention=108; Control=105)	Physicians and nurses	Health Utilities Index Mark 2 & 3 (GEN)	Multiple reports on QoL prior to visits.	Pen/paper	Interpretation of PROMs	PROMs without feedback	~	Moderate							~																								+
	21		Screening	Post-Up Study: Postpartum Depression Screening in Well-Child Care and Maternal Outcomes	van der Zee-van den Berg et al. (2017)	Non-randomized trial	Netherlands	Midwife care	Outpatient/at home	Mothers who just gave birth (Intervention=1843; Control=1246)	Well-child care physician, midwife, or nurse	Edinburgh Postnatal Depression Scale (DS)	Multiple completions on post-natal depression; positive screening led to referral to a psychotherapist.	Pen/paper	Interpretation and use of PROMs, screening guideline and referral options.	Usual care	+	Moderate	~	+								+ (3/3, various)	+	+							+
	22		PDCA-cycle	Improving patient reported outcome measures (PROMs) in total knee replacement by changing implant and preserving the infrapatella fatpad: a quality improvement project	Partridge et al. (2016)	Before-after	United Kingdom	Orthopedic surgery	Department	Patient receving total knee arthroplasty (Intervention=827, Control=441)	Surgeons	Oxford Knee Score (DS), EQ-5D-3L (GEN)	PDSA cycle in two steps; introduction of a new type of prosthesis and change of surgical technique (preserve infra-patellar fatpad); guided and evaluated using hip function and QoL data	Unknown	Only training in implanting the new prosthesis	Before	+	Moderate							+
	23		Benchmarking	Impact on hospital performance of introducing routine patient reported outcome measures in surgery	Varagunam et al. (2014)	Before-after	United Kingdom	Orthopedic and general surgery	Nationwide	Patients receiving hip or knee arthroplasty, varicose veins or inguinal hernia surgery (Intervention= (1a) 30000, (1b) 7000, (1c) 20000; Control=N/A)	Relevant trusts and hospitals	EQ-5D-5L (GEN), EQ VAS (GEN), 3 disease-specific questionnaires dependent on type of chronic disease: Oxford Hip Score, Oxford Knee Score, and Aberdeen Varicose Vein Questionnaire	Routine collection on QoL and disease-specific functioning before and after surgery; no additional application (program evaluation).	Unknown	None described.	-	~	Moderate	-						+ (2/4), - (1/4)										-
	24		Decision-aid	Reducing gender disparities in post-total knee arthroplasty expectations through a decision aid	Volkmann and FitzGerald et al. (2015)	Prospective cohort	United States	Rheumatology	Outpatient	Knee osteoarthritis patients (Intervention=111; Control=N/A)	Self-administered	Western Ontario and McMaster Universities Osteoarthritis Index (DS)	Single graphical and narrative report on osteoarthritis functioning prior to visit, along with an educational component about treatment strategies, was used to aid in the decision of pursuing knee replacement.	Unknown	None described.	-	+	Moderate	~								+ (2/2)	~				~
	25		Screening / monitoring	Comparative Effectiveness of a Technology-Facilitated Depression Care Management Model in Safety-Net Primary Care Patients With Type 2 Diabetes: 6-Month Outcomes of a Large Clinical Trial	Wu et al. (2018)	Non-randomized trial	United States	Primary care	Outpatient	Type 2 diabetes patients (Intervention=(1) 366, (2) 380; Control=341)	Nurse, social worker, medication prescriber, GP, or psychiatrist	Patient Health Questionnaire -2 and/or -9 (DS)	Intervention group 1: single report on depression; if present, treatment was initiated and followed by multiple completions to monitor treatment. If certain thresholds were passed, patients were followed-up. Intervention group 2: only initial screen, and subsequent follow-up completion was at the discretion of the provider.	Automated telephone interview	On the feedback report (PROMs), and its use in 'collaborative care model' and 'adaptive treatment approach'. Facultatively a workshop in problem solving therapy could be followed.	Usual care	+	Strong	~ (sf-36 comp)	~ (sf-36 comp)				+ (disability)				+ (depression)	+							+ (2/2)
	26		In-depth analysis of data	Improving perioperative pain management: a preintervention and postintervention study in 7 developing countries	Zaslansky et al. (2019)	Prospective cohort	United States, Serbia, South-Africa, Malysia, Philippines, China	General and orthopedic surgery, obstetrics, gynaecology, urology	Inpatient/department	Surgical patients (Intervention=Unknown; Control=Unknown)	Study PI and associated hospital staff	International Pain Outcomes Questionnaire (DS), and NRS pain (DS)	Multiple completions on pain during hospital stay; the information was used in a quality program tailored per country, which included use of guidelines, teaching, creating management protocols, and introducing targeted services.	Unknown	On the data-collection and project.	-	+	Weak										+ (4/4, pain and nausea)				+		+
	27	A	Feedback to provider	Measuring Quality of Life in Routine Oncology Practice Improves Communication and Patient Well-Being: A Randomized Controlled Trial	Velikova et al. (2004)	RCT	United Kingdom	Oncology	Outpatient	Patients commencing any type of cancer treatment (Intervention=(1) 144, (2) 70; Control=72)	Oncologist	EORTC-QLQ-C30 (DS), and Hospital Anxiety and Depression Scale (DS)	Intervention group 1: single graphical report on oncologic symptoms, anxiety and depression prior to visit. Intervention group 2: same, without feedback to provider.	E-portal (tablet)	Interpretation of PROMs	PROMs without feedback	+	Weak							+											~		+ (2/4)
	27	B		Patients report improvements in continuity of care when quality of life assessments are used routinely in oncology practice: secondary outcomes of a randomised controlled trial	Velikova et al. (2010)
	28		Screening	Comprehensive and subacute care interventions improve health-related quality of life for older patients after surgery for hip fracture: A randomised controlled trial	Shyu et al. (2013)	RCT	Taiwan	Orthopedic and trauma surgery	Inpatient	Hip fracture patients (Intervention=99; Control=(1) 101, (2) 99)	Geriatric nurse	Geriatric Depression Scale-short form (DS)	Multiple completions on depression; positive screening led to initiation of a care pathway. Co-interventions included geriatric consultation, rehabilitation, discharge planning, fall prevention and nutritional advice.	Interview	None described.	Control group 1: received only co-interventions. Control 2: received co-interventions excluding nutriotional consultation	+	Strong	+	+	+	+	~			+		+ (1/2, vitality)				~	+
	29		Monitoring	Telemedicine for management of inflammatory bowel disease (myIBDcoach): a pragmatic, multicentre, randomised controlled trial	de Jong et al. (2017)	RCT	Netherlands	Gastroenterology	Outpatient	Inflammatory bowel disease patients (Intervention=465; Control=444)	Gastroenterologist and associated staff	Monitor IBD At Home (DS)	Multiple reports on gastro-intestinal symptoms. The system discerned flares of disease, which resulted in increased monitoring and an alert to the provider. Additionally, contact with the provider via the portal was possible at all times.	E-portal	None described.	Usual care	+	Moderate							~													~		~			~ (0/3)		+	~
	30		Feedback to patient	Improving quality of life through the routine use of the patient concerns inventory for head and neck cancer patients: main results of a cluster preference randomised controlled trial	Rogers et al. (2021)	RCT	United Kingdom	Oncology	Outpatient	Curatively treated head-neck cancer patients (Intervention=140; Control=148)	Oncologists	Patient Concerns Inventory - Head Neck cancer (DS)	Single report on oncologic symptoms prior to visit, which the patient may present to their provider.	E-portal	Interpretation and use of PROMs	Usual care	+	Moderate	+	+					~			+ (2/12, pain and activity)		~		+			+
	31		Feedback to provider	Health-Related Quality-of-Life Assessments and Patient-Physician Communication: A Randomized Controlled Trial	Detmar et al. (2002)	RCT	Netherlands	Oncology	Outpatient	Patients undergoing palliative chemotherapy (Intervention=114; Control=100)	Oncologists	EORTC-QLQ-C30 (DS)	Multiple graphical reports on oncologic symptoms prior to visit.	Unknown	Interpretation of PROMs	Usual care	~	Weak	~	~	~	~	~					~ (0/2)				~	~			~ (0/2)					~ (0/8)
	32		Feedback to provider	Assessment is not enough: a randomized controlled trialof the effects of HRQL assessment on quality of life andsatisfaction in oncology clinical practice	Rosenbloom et al. (2007)	RCT	United States	Oncology	Outpatient	Advanced breast, lung or colorectal cancer patients (Intervention=(1) 71, (2) 73; Control=69)	Nurses	Functional Assessment of Cancer Therapy - General (DS), including relevant cancer-type specific subscale	Intervention 1: multiple reports on oncologic symptoms prior to visit. A research nurse interviewed the patients to obtain more information, who then provided a detailed report to the nurse provider and clinician. Intervention 2: same, without interview by nurse.	Pen/paper	No education provided.	Usual care	~	Strong	~	~	~				~			~ (0/3)						~	~	~ (0/2)			~		~ (3/8)
	33		Feedback to provider	Use of Health-related Quality-of-Life Assessments in Daily Clinical Oncology Nursing Practice	Hilarius et al. (2008)	Before-after	Netherlands	Oncology	Outpatient	Patients receiving adjuvant or palliative chemotherapy (Intervention=111; Control=108)	Nurses	EORTC-QLQ-C30; cancer-type specific modules were added; breast (QLQ-BR23), colorectal (QLQ- CR38), or lung cancer (QLQ-LC13)	Single graphical report on oncologic symptoms prior to visit.	E-portal (touchscreen PC)	Interpretation of PROMs	PROMs without feedback	~	Strong							~ (0/2)											~
	34		Feedback to provider	Monitoring and Discussing Health-Related Quality of Life in Adolescents With Type 1 Diabetes Improve Psychosocial Well-Being: A randomized controlled trial	De Wit et al. (2008)	RCT	Netherlands	Pediatrics	Outpatient	Adolescents with diabetes (Intervention=46; Control=45)	Pediatricians	Pediatric Quality of Life Inventory (GEN), Generic and Diabetes module (DS)	Multiple reports on QoL and diabetes symptoms prior to visits.	E-portal (PC)	Interpretation of PROMs, session and booklet, list of the individual items of each PROM subscale.	Usual care	+	Moderate	+	~	~	~	~	~ (0/3)	~	~		~ (0/5)				~			~			+									~
	35		Feedback to provider	Does routine symptom screening with ESAS decrease ED visits in breast cancer patients undergoing adjuvant chemotherapy?	Barbera et al. (2015)	Retrospective cohort	Canada	Oncology	Outpatient	Women with stage I–III breast cancer who received adjuvant chemotherapy (Intervention=2541; Control=5818)	Physicians and associated staff	Edmonton Symptom Assessment System (DS)	Multiple graphical and narrative reports on oncologic symptoms prior to visit.	E-portal (touchscreen PC) or pen/paper	None described.	Usual care	+	Strong																												+
	36		Benchmarking	Can Peer-Comparison Feedback Improve Patient Functional Status?	Weingarten et al. (2000)	RCT	United States	Primary care	Outpatient	Elderly patients (Intervention=541; Control=543)	Physicians	Dartmouth Primary Care Cooperative Information Project chart (GEN)	Baseline report on QoL. Providers were presented unadjusted PROMs of their patients, and how these compared to other (anonymous) providers.	Telephone or mail (pen/paper)	None described.	Usual care	~	Weak	~	~	~			~ (0/2)	~	~		~				~
	37		Feedback to patient	Assessing the Implementation and Effectiveness of the Electronic Patient-Reported Outcome Tool for Older Adults With Complex Care Needs: Mixed Methods Study	Steele Gray et al. (2021)	RCT	Canada	Primary care	Outpatient	Elderly patients (Intervention=23; Control=21)	GPs, nurse practitioners, dietitians and pharmacists	PROMIS global health scale (GEN), pain interference (DS), and health assessment questionnaires (GEN)	Multiple completions on QoL and pain, which are accessible as raw and graphical scores in the e-portal.	E-portal (PC)	On the use of the PROMs tool.	Usual care	~	Weak							~															~
	38		Monitoring	A Care Coordination Intervention Improves Symptoms but not Charges in High-Risk Patients with Inflammatory Bowel Disease	Berinstein et al. (2022)	RCT	United States	Gastroenterology	Outpatient	Inflammatory bowel disease patients (Intervention=100; Control=105)	Care coordinator, physicians	Crohn’s disease PRO (DS), ulcerative colitis PRO (DS)	Multiple completions on IBD symptoms inbetween visits. If predefined tresholds were met, algoritms guided tailored recommendations, or even referral to emergency department. Contact with the provider was possible at all times.	E-portal (PC)	On the application of PROMs tool and thresholds.	Usual care	+	Strong							+																				~	~
	39		Monitoring	Clinical decision support for symptom management in lung cancer patients: A group RCT	Cooley et al. (2022)	RCT	United States	Oncology	Outpatient	Lung cancer patients (Intervention=89; Control=91)	Physicians	Patient Health Questionnaire-9 (DS), Symptom Distress Scale (DS), Functional Assessment of Cancer Therapy - General (DS), AUDIT (DS), Memorial Symptom Assessment Scale (DS)	Multiple narrative and graphical reports on QoL and oncological symptoms, and clinical information prior to each visit. Symptom management recommendations were included based on predefined algoritms.	E-portal (PC)	None described.	Usual care	~	Weak							~
	40		Monitoring	Collaborative depression care sensitive to the needs of underserved patients with cancer: Feasibility, acceptability and outcomes	Price et al. (2023)	Prospective cohort	United States	Oncology	Outpatient	Cancer patients with depression (Intervention=165; Control=N/A)	Physicians	Patient Health Questionnaire-9 (DS) and Generalized Anxiety Disorder-2 (DS).	Multiple completions of distress and depression symptoms during behavorial activation treatment. Treatment progress was monitored using the PROMs. Upon no improvement, the treatment plan was altered.	Multiple based on patient preference (E-portal, phone)	None described.	Before	+	Weak	+	~	+				~			+ (3/3, various)	+	+					+
	41		Decision-aid	Comparison of an Artificial Intelligence–Enabled Patient Decision Aid vs Educational Material on Decision Quality, Shared Decision-Making, Patient Experience, and Functional Outcomes in Adults With Knee Osteoarthritis	Jayakumar et al. (2021)	RCT	United States	Orthopedic surgery	Outpatient	Knee osteoarthritis patients (Intervention=69; Control=60)	Physicians	Knee Injury and Osteoarthritis Outcome Score for Joint Replacement (DS) and PROMIS Global 10 (GEN)	Single completion of joint functioning and QoL served as input for a decision-aid for the patient, along demographic and clinical information. The tool also contained education and preferences components.	Unknown	"Discussions among clinical and company team to gain familiarization with the tool"	Supply of only additional educational material	+	Moderate									+ (1/2)									+						+
	42		Monitoring	Depression Decision Support in Primary Care: A Cluster Randomized Trial	Dobscha et al. (2006)	RCT	United States	Primary care	Outpatient	All patients with moderate to severe depression (Intervention=189; Control=186)	Physicians (GPs and fellows), physician assistants and nurse practioners	Patient Health Questionnaire-9 (DS)	Multiple completions on depression symptoms to guide treatment by a care manager, with referral as needed. The program also included educational materials/classes and behavioral activation therapy.	Telephone or mail (pen/paper)	On depression management, not pertaining PROM use.	Usual care which also included baseline screening	+	Strong	~	~								~ (0/2)	~							+
	43		Feedback to provider	Effect of a Community Health Worker Intervention on Acute Care Use, Advance Care Planning, and Patient-Reported Outcomes Among Adults With Advanced Stages of Cancer	Patel et al. (2022)	RCT	United States	Oncology	Outpatient	Advanced cancer patients (Intervention=64; Control=64)	Community healthworkers	Edmonton Symptom Assessment System (DS)	Multiple completions on oncological symptoms. The symptom reports facilitated discussions and high/detoriated scores were flagged. Healthworkers provided education about treatment goals and tailored treatment advice.	Telephone	On end-of-life care, not pertaining PROM use.	Usual care	+	Strong								+ (1/2, mental health)										~ (0/6)		~ (0/9)							+ (1/2)	+ (2/2)
	44		Feedback to provider	Effect of patient-reported outcomes as a dialogue-based tool in cancer consultations on patient self-management and health-related quality of life: a clinical, controlled trial	Skovlund et al. (2021)	Non-randomized trial	Denmark	Oncology	Outpatient	Metastic melanoma patients (Intervention=137; Control=142)	Physician	EORTC-QLQ-C30 (DS) and Hospital Anxiety and Depression Scale (DS)	Multiple graphical reports on oncologic symptoms prior to visit.	Multiple based on patient preference (E-portal or tablet at physician office)	Interpretation and use of PROMs	Usual care	+	Weak	+	+	+			~	+												~			+ (1/2)
	45		Monitoring	Effectiveness of clinical decision support systems and telemedicine on outcomes of depression: a cluster randomized trial in general practice	Balestrieri et al. (2020)	RCT	Italy	Primary care	Outpatient	Patients with depresion (Intervention=66; Control=32)	GPs	Patient Health Questionnaire -9 (DS) and Inventory of Depressive Symptomatology – Self Rated (DS)	Multiple completions of depressive symptoms prior to visits, which prompted medication choice, referral, or psychotherapeutic interventions based on predefined thresholds.	Unknown	None described.	Usual care	+	Moderate	~	~	~			~				+ (1/1 depression)	+							~ (0/4)
	46		Monitoring	ePRO symptom follow-up of colorectal cancer patients receiving oxaliplatin-based adjuvant chemotherapy is feasible and enhances the quality of patient care: a prospective multicenter study	Livanainen et al. (2023)	RCT	Finland	Oncology	Outpatient	Colorectal cancer patients undergoing chemotherapy (Intervention=36; Control=35)	Physicians	National Cancer Institute Common Terminology Criteria for Adverse Events (DS)	Multiple completions and graphical report on oncologic symptoms inbetween visits, with an alert being send out to the provider if thresholds were exceeded. Contact with provider was possible at all times.	E-portal	None described.	Usual care	~	Weak																											~	~
	47		Monitoring	An Adjunctive Internet-Based Intervention to Enhance Treatment for Depression in Adults: Randomized Controlled Trial	Carola Pèrez et al. (2021)	RCT	Chile	Psychiatry	Outpatient	Patients with depresion (Intervention=84; Control=83)	Psychologist, healthcare workers	Patient Health Questionnaire-9 (DS)	Multiple narrative reports on depression symptoms. The system also includes self-care and psychoeducation information and recommendations. An alert is sent to the patient and provider in case of suicidality, which they may act on. Contact with provider is possible at al times.	E-portal	None described.	Usual care	~	Moderate							~ (0/2)			~	~
	48		Feedback to patient	Bridging gaps across levels of care in rehabilitation of patients with rheumatic and musculoskeletal diseases: Results from a stepped-wedge cluster randomized controlled trial	Berdal et al. (2023)	RCT	Norway	Rehabilitation medicine	Inpatient/outpatient	Patients rheumatic or musculoskeletal diseases (Intervention=168;Control=206)	Physicians, physiotherapists, occupational therapists, nurses and social workers	Patient Specific Functional Scale (DS), EQ-5D-5L (GEN) and EQ VAS (GEN), 30 second sit-to-stand test	Multiple graphical reports on functional symptoms and QoL, as part of a multifacetted rehabilitation intervention. The reports allowed insight to the patient into the progress of treatment, which could be shared with the provider.	E-portal	On the intervention.	Usual care	~	Moderate	+ (1/5)		~				~ (0/2)			~	~											~
	49		Screening	Care Team Integration in Primary Care Improves One-Year Clinical and Financial Outcomes in Diabetes: A Case for Value-Based Care	Fortmann et al. (2020)	Prospective cohort	United States	Primary care	Outpatient	Diabetes patients (Intervention=236;Control=239)	Nurse or diabetes educator, health coach, nurse depression care manager	Patient Health Questionnaire-9 (DS)	Single completion of depression symptoms led to initiation of care pathway, as part of a multifacetted diabetes control intervention.	Unknown	On the intervention.	Usual care	+	Moderate																											+	+	+ (1/2)	~
	50		No feedback	Evaluating the effect of weekly patient-reported symptom monitoring on trial outcomes: results of the Eczema Monitoring Online randomized controlled trial	Baker et al. (2023)	RCT	United Kingdom	Dermatology	General population	Participants with eczema (Intervention=147; Control=149)	Self-administered	Patient Oriented Eczema Measure (DS)	Multiple (weekly was suggested) reports on eczema symptoms, without any alert or action linked.	E-portal	None described.	No intervention	+	Moderate							+
	51		Monitoring	Home to Stay: A Randomized Controlled Trial Evaluating the Effect of a Postdischarge Mobile App to Reduce 30-Day Readmission Following Elective Colorectal Surgery	Pooni et al. (2023)	RCT	Canada	General surgery	Outpatient	Patients who underwent colorectal surgery (Intervention=128; Control=125)	Physician assistents and surgeons	Quality of Recovery (QoR-15) questionnaire (DS)	Daily completion of surgical recovery reports for 14 days, and on day 21 and 30 . The app provided tailored recommendations based on responses. Extreme responses resulted in an alert to providers and were followed-up.	E-portal (smartphone app or tablet)	None described.	Usual care	+	Strong								+		+ (anxiety)		+						+									~	~
	52		Screening	A Palliative Care Intervention for Patients on Phase 1 Studies	Ferrell et al. (2021)	RCT	United States	Oncology	Outpatient	Palliative cancer patients undergoing a therapeutic clinical trial (Intervention=239; Control=240)	Physicians, nurse, chaplain and social worker	Psychological distress scale (DS), The Functional Assessment of Cancer Therapy—General (DS),	Single completion of oncological symptoms and QoL, which served as basis to create a palliative care plan. Additionally, patients received teaching sessions to adress symptoms and QoL.	Unknown	None described.	Usual care	+	Weak	~	~	~			+ (emotional wellbeing)				+ (distress)							+	~
	53	A	Screening / monitoring	Integration of patient-reported outcomes (PROs) for personalized symptom management in “real-world” oncology practices: a population-based cohort comparison study of impact on healthcare utilization	Howell et al. (2020)	Before-after	Canada	Oncology	Inpatient/outpatient	Various cancer patients (Pre (exposed)=13260; Pre (control)=57594; Post (intervention)=10875; Post (control)=48068)	All relevant hospital staff interacting with patients	Edmonton Symptom Assessment System (DS), Distress Assessment Response Tool (DS), Brief Pain Inventory (DS), Cancer Fatigue Scale (DS), Generalized Anxiety Disorder (DS), Patient Health Questionnaire (DS). Sometimes also the Canadian Problem Checklist (DS) or the Social Difficulties Inventory (DS)	Multiple completions and narrative report on oncological, anxiety, depression and pain symptoms. A first tool (ESAS) screened for certain problems, and if a threshold was passed the appropriate PROM would be provided (e.g., positive screening for distress led to provision of the GAD-7 questionnaire). Treatment plans were guided guidelines were suggested based on responses.	E-portal (touch-screen kiosks at hospital)	On the interpretation and use of PROMs to inform treatment plans and implementation strategies.	Usual care	+	Strong										+ (1/5, anxiety)	~	+		~	~		~					+					~	+
	53	B		Personalized symptom management: a quality improvement collaborative for implementation of patient reported outcomes (PROs) in 'real-world' oncology multisite practices	Howell et al. (2020)
	54		Feedback to patient	MinSafeStart - Decision Aid Tool for Better Treatment of Nausea and Vomiting During Pregnancy	Ngo et al. (2022)	RCT	Norway	Gyneacology	General population	Pregnant women (Intervention=89; Control=103)	Self-administered	Pregnancy Unique Quantification of Emesis (DS)	Multiple completions (advised daily) and graphical report of emesis symptoms, and provision of tailored advise.	E-portal (app)	None described.	No intervention	~	Moderate							~		~	~						~
	55		Monitoring	Pain Management in Primary Care: A Randomized Controlled Trial of a Computerized Decision Support Tool	Dhingra et al. (2021)	RCT	United States	Primary care	Outpatient	Patients with chronic pain (Intervention=256; Control=272)	GPs	Faces Pain Scale (DS), Screening, Brief Intervention, and Referral to Treatment questionnaire (DS), Patient Health Questionnaire 2 (DS), Brief Pain Inventory-Short Form (DS), PROMIS Pain Interference Short Form (DS)	Single completion on pain symptoms; above a threshold an alert was provided in the electronic health record and additional pain and depression questionnaires were sent, and treatment guidelines and educational materials were provided.	Unknown	None described.	Usual care	~	Weak										+ (1/3)				+
	56		In-depth analysis of data	Towards Better Perioperative Pain Management in Mexico: A Study in a Network of Hospitals Using Quality Improvement Methods from PAIN OUT	Garduño-López et al. (2021)	Before-after	Mexico	General, thoracic orthopedic surgery, gynaecology, urology	Inpatient/department	Surgical patients (Intervention=Unknown; Control=Unknown)	Study PI and associated hospital staff	International Pain Outcomes Questionnaire (DS), and NRS pain (DS)	Multiple completions on pain during hospital stay; the information was used to create a tailored quality program, which included use of guidelines, teaching, creating management protocols, and introducing targeted services.	Unknown	On the data-collection and project.	-	+	Weak										+ (7/7, pain and nausea)				+		+															+
	57		Decision-aid	An online individualised patient decision aid improves the quality of decisions in patients considering total knee arthroplasty in routine care: A randomized controlled trial	Bansback et al. (2022)	RCT	Canada	Orthopedic surgery	Outpatient	Patients considering total knee replacement (Intervention=82; Control=81)	Surgeons	EQ-5D-5L (GEN)	Single completion on QoL, which served as basis along other factors in a decision-aid for the patient. The tool also included an education component, and generated a summary report for the provider.	E-portal	None described.	PROMs without intervention	+	Weak									+ (1/3)
	58		Monitoring	Determinants of disease activity change over time in Enthesitis related arthritis: effect of structured outcome monitoring and clinical decision support	Tirelli et al. (2020)	Before-after	United States	Reumatology	Outpatient	Children with Juvenile Idiopathic Arthritis, subtype Enthesitis-Related Arthritis (Pre=54; Post (1)=98, (2)=51)	Rheumatologists, nurse, improvement advisor, data analyst	Clinical Juvenile Arthritis Disease Activity Score (DS), PROMIS physical function (DS), pain NRS (DS)	Intervention group 1: multiple completions on arthritis activity and pain before each visit, used to determine disease activity and subsequent treatment goals. Intervention group 2: thereafter, a decision-aid was implemented which guided treatment options using validated algoritms for the provider.	E-portal	Training regarding interpretation of PROMs and study intervention.	-	~	Moderate										~ (0/2)				~			~
	59		Feedback to provider	The Active with OsteoArthritis (AktivA) Physiotherapy Implementation Model: A Patient Education, Supervised Exercise and Self-Management Program for Patients with Mild to Moderate Osteoarthritis of the Knee or Hip Joint. A National Register Study with a Two-Year Follow-Up	Holm et al. (2020)	Prospective cohort	Norway	Orthopedic surgery	Outpatient	Patients with hip or knee osteoarthritis (Intervention=6245; Control=N/A)	Physiotherapist	Pain NRS (DS), HOOS/KOOS (DS), EQ-5D (GEN), patient-specific function scale (DS), physical activity (DS), osteoarthritis quality indicator questionnaire (DS), arthritis self-efficacy scale (DS)	Multiple narrative reports on pain, function, QoL and self-efficacy prior to visits, along excercise therapy and management.	E-portal (e-mail)	None described.	-	+	Strong	+						+ (4/4)			+ (pain)				+
	60		Screening / monitoring	Efficacy of Blended Collaborative Care for Patients With Heart Failure and Comorbid Depression	Rollman et al. (2021)	RCT	United States	Cardiology	Inpatient	Patients with heart failure (Intervention=251; Control (1)=252, (2)=126)	Nurse care managers, cardiologists	Patient Health Questionnaire-2 and -9 (DS)	Multiple completions on depression symptoms; positive screening led to initiation of a care program which included improving adherence to pharmacotherapy, stimulate a healthy lifestyle and attending follow-up appointsments, and psychoeducation, assessing treatment preferences for depression. Response was monitored using PROMs and treatment plans may be altered. In case of severe depression the pa…	Telephone	None described.	Control group 1: PROMs screening and part 1 of the intervention, Control group 2: PROMs screening and no intervention.	+	Moderate	~ (sf-36 comp)	+ (sf-36 comp)					~			+ (1/2, depression)	+																~ (0/2)
	61		Screening / monitoring	The STAR care pathway for patients with pain at 3 months after total knee replacement: a multicentre, pragmatic, randomised, controlled trial	Wylde et al. (2022)	RCT	United Kingdom	Orthopedic surgery	Outpatient	Patients who received knee replacement surgery (Intervention=242; Control=121)	Surgeons	Brief Pain Inventory (DS), Hospital Anxiety and Depression Scale (DS), PainDETECT (DS) and Douleur Neuropathique 4 (DS)	Multiple completions of knee functioning, pain, and depression symptoms, along knee examination and blood tests. The first assessment was used to initiate a care pathway and potentially referrals. Treatment effect was monitored and potentially adjusted.	Telephone	Only the study intervention.	PROMs without intervention	+	Weak	+ (1/2)	~					~ (0/2)			+ (3/14, pain)				+				~
	62		Monitoring	Symptom Monitoring With Patient-Reported Outcomes During Routine Cancer Treatment: A Randomized Controlled Trial	Basch et al. (2016)	RCT	United States	Oncology	Outpatient	Patients with metastatic breast, genitourinary, gynecologic or lung cancer (Intervention=441; Control=325)	Oncologist, nurse	National Cancer Institute's Common Terminology Criteria for Adverse Events (DS)	Multiple reports on oncological symptoms prior to visit and inbetween visits. Symptoms above a predefined threshold resulted in an alert sent. Contact with provider was possible at any time.	E-portal	None described.	Usual care	+	Moderate							+																			~	~	+
	63		Screening / monitoring	Reduced unplanned care and disease activity and increased quality of life after patient enrollment in an inflammatory bowel disease medical home.	Regueiro et al. (2019)	Retrospective cohort	United States	Gastroenterology	Inpatient/outpatient	Patients with inflammatory bowel disease (Intervention=322;Control=N/A)	Gastroenterologist, nurse practitioners	Harvey-Bradshaw Index (DS) for CD or Ulcerative Colitis Activity Index for UC, Short Inflammatory Bowel Disease questionnaire (DS), Patient Health Questionnaire-9 (DS) and Generalized Anxiety Disorder-7 (DS)	Multiple completions of disease symptoms and QoL, and depression/anxiety, which were used to screen for anxietey/depression and potentially referral and to monitor treatment success. This was part of a specialized IBD hospital.	Unknown	None described.	-	+	Moderate							+			+ (3/3, various)	+	+					+								~		~	+
	64		Monitoring	A randomized controlled trial of TELEmedicine for patients with inflammatory bowel disease (TELE-IBD)	Cross et al. (2019)	RCT	United States	Gastroenterology	Outpatient	Patients with inflammatory bowel disease (Intervention (1)=115, (2)=116; Control=117)	Gastroenterologist, nurse practitioners	Harvey-Bradshaw Index (DS) for CD or Simple Clinical Colitis Activity Index for UC (DS)	Multiple completions of disease-related symptoms. Disease activity was categorized ranging from remission to severe. Patient and provider could review this information in the portal; the provider could also individualize alerts him-/herself per patient. Additionally, patients received weekly educational messages. Intervention group 1 were requested to fill out PROMs weekly, while intervention gro…	E-portal (phone)	None described.	Usual care	+	Moderate							~			~							~								~ (2/2)		+ (2/2)	~
	65		Monitoring	Integrated collaborative care for comorbid major depression in patients with cancer (SMaRT Oncology-2): a multicentre randomised controlled effectiveness trial	Sharpe et al. (2014)	RCT	United Kingdom	Oncology	Outpatient	Cancer patients with depression (Intervention=253; Control=247)	Nurse, psychiatrist	Patient Health Questionnaire-9 (DS)	Multiple graphical reports on depression symptoms, used to monitor treatment response and guide treatment choice in a collaborative depression treatment program. Alerts were sent if predefined targets were not achieved.	Telephone	None described.	Usual care	+	Weak	+	+	+				+			+ (5/5, various)	+	+			+										~	~	~
	66		Monitoring	A multifaceted intervention to improve treatment of depression in primary care.	Katon et al. (1996)	RCT	United States	Primary care	Outpatient	Patients with depression (Intervention=77; Control=76)	Psychologist, psychiatrist	Beck Depression Inventory (short form) (DS)	Multiple completions on depression symptoms, used to monitor treatment response and guide treatment choice in a collaborative depression treatment program. Additionally, patients were screened for side effects of medication and treatment adherence.	Pen/paper	None described.	Single completion of PROMs for screening	+	Moderate										+ (3/4, depression)	+							+ (2/2)									~
	67		Monitoring	Randomized trial of a depression management program in high utilizers of medical care.	Katzelnick et al. (2000)	RCT	United States	Primary care	Outpatient	All patients with depression (Intervention=218; Control=189)	General practitioner, psychiatrist	Hamilton Depression Rating Scale (DS)	Multiple completions on depression symptoms, used to monitor treatment response and guide treatment choice in a collaborative depression treatment program. Additionally, patients were screened for side effects of medication and treatment adherence.	Telephone	On the study intervention.	Single completion of PROMs for screening	+	Moderate	~	+	+			~		+ (2/2)		+ (1/2, depression)	+																~
	68		Monitoring	Collaborative care management of late-life depression in the primary care setting: a randomized controlled trial.	Unützer et al. (2002)	RCT	United States	Primary care	Outpatient	All patients with depression (Intervention=218; Control=189)	Psychologists, nurses	Patient Health Questionnaire-9 (DS)	Multiple completions on depression symptoms, used to monitor treatment response to a collaborative depression treatment program. Upon reaching a predefined reduction or non-response, the treatment plan was altered.	Interview or telephone	On the study intervention.	Usual care	+	Weak						+ (functional impairment)	+			+ (depression)	+							+
	69		Monitoring	Lay health worker-led cancer symptom screening intervention and the effect on patient-reported satisfaction, health status, health care use, and total costs: results from a tri-part collaboration.	Patel et al. (2020)	Non-randomized trial	United States	Oncology	Outpatient	Patients with hematologic or advanced stage cancer (Intervention=186; Control=102)	Physician assistents, care manager, oncologist	Edmonton Symptom Assessment Scale (DS)	Multiple completions on oncological symptoms, which were used to provide tailored treatment advice and if needed referral. Moreover, the oncologist was notified.	Telephone	On the adminstering of PROMs	Usual care	+	Strong								+ (2/2, general and mental health)										+								~	+ (2/2)	+		~
	70		Monitoring	Randomized trial of depression follow-up care by online messaging.	Simon et al. (2011)	RCT	United States	Primary care	Outpatient	All patients with depression (Intervention=106; Control=102)	Nurse, psychiatrist, GP	Patient Health Questionnaire-9 (DS)	Multiple completions on depression symptoms, and on medication adherence and side effects. A treatment algorithm guided treatment choice. Additionally, general advice regarding depression was provided.	E-portal	On the software tool.	Usual care	+	Weak										+ (depression)	+							+							~		~
	71		Monitoring	Real time remote symptom monitoring during chemotherapy for cancer: European multicentre randomised controlled trial (eSMART).	Maguire et al. (2021)	RCT	Austria, Greece, Norway, Ireland, and United Kingdom.	Oncology	Outpatient	Patients with non-metastatic breast cancer, colorectal cancer, Hodgkin’s disease, or non-Hodgkin’s lymphoma receiving chemotherapy (Intervention=415; Control=414)	Physician	Daily Chemotherapy Toxicity Self-Assessment Questionnaire (DS)	Daily completions on chemotherapy toxicity symptoms and body temperature. The provider was alerted if predefined thresholds were exceeded, and provided symptom management advice. Reponse by the provier was warranted within a certain timeframe.	E-portal	On how to handle the alerts.	Usual care	+	Strong	+ (2/2)	+ (2/2)	~			+ (1/2, functional)				+ (3/3, distress and anxiety)		+					+				+ (3/5)	+
	72		Screening	Randomised trial of home-based psychosocial nursing intervention for patients recovering from myocardial infarction.	Frasure-Smith et al. (1997)	RCT	Canada	Cardiology	Outpatient	Patients with myocardial infarction (Intervention=692; Control=684)	Nurse	General Health Questionnaire (DS)	Single completion of depression and anxiety symptoms; if a predefined threshold was passed or the patient was readmitted, a nurse would visit the patient evaluate needs and cardiac status extensively which led to the initiation of a care pathway.	Telephone	No training.	Usual care	~	Strong										~ (0/2)	~	~													~	~ (0/2)	~
	73		Monitoring	Enhanced depression care for patients with acute coronary syndrome and persistent depressive symptoms: coronary psychosocial evaluation studies randomized controlled trial.	Davidson et al. (2010)	RCT	United States	Cardiology	Outpatient	Patients with myocardial infarction (Intervention=80; Control=77)	Nurse specialist, psychologist, psychiatrist or social worker	Patient Health Questionnaire-9 (DS)	Multiple completions on depression symptoms, used to monitor treatment response to a collaborative depression treatment program. Predefined thresholds were used to guide treatment choices.	Unknown	On the study intervention.	Usual care	+	Moderate										+ (depression)	+									+					+
	74		Monitoring	The pathways study: A randomized trial of collaborative care in patients with diabetesand depression.	Katon et al. (2004)	RCT	United States	Primary care	Outpatient	Diabetes patients with depression (Intervention=164; Control=165)	Nurse, GP	Patient Health Questionnaire-9 (DS)	Multiple completions on depression symptoms, used to monitor treatment response to a collaborative depression treatment program. Predefined thresholds were used to guide treatment choices.	Pen/paper	On the study intervention.	Usual care	+	Weak								+		+ (depression)	+							+											+
	75		Screening	Effect of depression screening after acute coronary syndromes on quality of life: the CODIACS-QoL randomized clinical trial.	Kronish et al. (2020)	RCT	United States	Cardiology	Outpatient	Patients with myocardial infarction (Intervention 1=499; Intervention 2=501; Control=500)	Social worker, psychiatrist, internist, or nurse practitioner	Patient Health Questionnaire-8 (DS)	Intervention 1: single completion on depression symptoms, used to screen for depression and initiate a collaborative depression treatment program. Intervention 2: only the initial screening and notification of the treating cardiologist.	Telephone	On the study intervention.	Usual care	~	Weak							+			~ (0/2)	~														~	~
	76		Monitoring	Outcome Monitoring and Clinical Decision Support in Polyarticular Juvenile Idiopathic Arthritis.	Buckley et al. (2020)	Prospective cohort	United States	Rheumatology	Outpatient	Patients with Juvenile Idiopathic Arthritis (Intervention=97; Control=N/A)	Rheumatologists, nurse, improvement advisor, data analyst	Clinical Juvenile Arthritis Disease Activity Score (DS), PROMIS physical function (DS), NRS pain (DS)	Multiple completions on arthritis activity and pain before each visit, used to determine disease activity and subsequent treatment goals. Additionally, a decision-aid with validated algoritms guided treatment choice for the provider.	E-portal	Training regarding interpretation of PROMs and study intervention.	Usual care	+	Moderate	+ (1/2)									+ (2/2, arthritis activity and pain)				+			+
[truncated: 7 more columns]

## Sheet: Table 2 Quality assessment
	Study ID	Title	Author	A	B	C	D	E	F	Global Rating Paper
	1	Feedback to Patients About Patient-reported Outcomes Does Not Improve Empowerment or Satisfaction	Ackermans et al. (2017)	2	1	1	2	1	1	Strong
	2	Evaluation of effectiveness and satisfaction outcomesof a mental health screening and referral clinicalpathway for community nursing care	Allen et al. (2011)	3	2	1	3	1	2	Weak
	3	Impact of National Institutes of Health Gastrointestinal PROMIS Measures in Clinical Practice: Results of a Multicenter Controlled Trial	Almario et al. (2016)	2	1	1	2	1	3	Moderate
	4	The effectiveness of providing peer benchmarked feedback to hip replacement surgeons based on patient-reported outcome measures--results from the PROFILE (Patient-Reported Outcomes: Feedback Interpretation and Learning Experiment) trial: a cluster randomised controlled study	Boyce et al. (2015)	3	1	1	3	1	1	Weak
	5	Novel collaborative practice model for treatment of mental illness in indigent and uninsured patients	Buxton et al. (2012)	2	2	1	2	1	3	Moderate
	6	Improving attention-deficit/hyperactivity disorder treatment outcomes through use of a collaborative consultation treatment service by community-based pediatricians: A cluster randomized trial	Epstein et al. (2007)	3	1	1	2	1	2	Moderate
	7	Effects of Sustained Audit/Feedback on Self-Reported Health Status of Primary Care Patients	Fihn et al. (2004)	3	1	1	3	1	3	Weak
	8	Access to an active, interactive self-assessment e-health platform improves patient-physician communication in rheumatoid arthritis: results of a randomized controlled trial including 320 patients over 1 year	Gossec et al. (2016)	2	1	1	3	1	2	Moderate
	9	Impact of Two Supportive Care Interventions on Anxiety, Depression, Quality of Life, and Unmet Needs in Patients With Nonlocalized Breast and Colorectal Cancers	Girgis et al. (2009)	3	1	1	2	1	1	Moderate
	10	Does routine pain assessment result in better care?	Hadjistavropoulos et al. (2009)	2	1	1	3	1	3	Weak
	11	Collaborative Quality Improvement to Manage Pain in Acute Care Hospitals	Haller et al. (2011)	2	2	1	3	1	2	Moderate
	12	Evaluation of postoperative recovery in day surgery patients using a mobile phone application: a multicentre randomized trial	Jaensson et al. (2017)	2	1	1	2	1	2	Strong
	13	A controlled study of use of patient-reported outcomes to improve assessment of late effects after treatment for head-and-neck cancer	Kjaer et al. (2016)	3	1	1	3	1	1	Weak
	14	Incorporating PROMIS Symptom Measures into Primary Care Practice—a Randomized Clinical Trial	Kroenke et al. (2018)	2	1	1	3	1	1	Moderate
	15	Performance Feedback May Not Improve Radical Prostatectomy Outcomes: The Surgical Report Card (SuRep) Study	Kumar et al. (2021)	2	2	1	3	1	1	Moderate
	16	The effects of implementing a point-of-care electronic template to prompt routine anxiety and depression screening in patients consulting for osteoarthritis (the Primary Care Osteoarthritis Trial): A cluster randomised trial in primary care	Mallen et al. (2017)	3	1	1	2	1	2	Moderate
	17	Randomized controlled trial of the effects of completing the Alcohol Use Disorders Identification Test questionnaire on self-reported hazardous drinkin	McCambridge et al. (2007)	3	1	1	2	1	2	Moderate
	18	Diabetes Quality Improvement in Department of Veterans Affairs Ambulatory Care Clinics: A group-randomized clinical trial	Reiber et al. (2004)	2	1	1	3	1	3	Weak
	19	Does monitoring change in function in community-dwelling older adults alter outcome? A randomized controlled trial	Richardson et al. (2008)	3	1	1	2	1	1	Moderate
	20	Assessing the use of health-related quality of life measures in the routine clinical care of lung-transplant patients	Santana et al. (2010)	2	1	1	3	1	2	Moderate
	21	Post-Up Study: Postpartum Depression Screening in Well-Child Care and Maternal Outcomes	van der Zee-van den Berg et al. (2017)	3	1	1	2	1	1	Moderate
	22	Improving patient reported outcome measures (PROMs) in total knee replacement by changing implant and preserving the infrapatella fatpad: a quality improvement project	Partridge et al. (2016)	3	2	3	2	1	3	Moderate
	23	Impact on hospital performance of introducing routine patient reported outcome measures in surgery	Varagunam et al. (2014)	2	2	1	2	1	3	Moderate
	24	Reducing gender disparities in post-total knee arthroplasty expectations through a decision aid	Volkmann and FitzGerald et al. (2015)	2	2	1	3	1	2	Moderate
	25	Comparative Effectiveness of a Technology-Facilitated Depression Care Management Model in Safety-Net Primary Care Patients With Type 2 Diabetes:6-Month Outcomes of a Large Clinical Trial	Wu et al. (2018)	2	1	1	2	1	2	Strong
	26	Improving perioperative pain management: a preintervention and postintervention study in 7 developing countries	Zaslansky et al. (2019)	2	2	3	2	1	3	Weak
	27	Measuring Quality of Life in Routine Oncology Practice Improves Communication and Patient Well-Being: A Randomized Controlled Trial	Velikova et al. (2004)	2	1	1	3	1	3	Weak
	28	Comprehensive and subacute care interventions improve health-related quality of life for older patients after surgery for hip fracture: a randomised controlled trial	Shyu et al. (2013)	2	1	1	2	1	2	Strong
	29	Telemedicine for management of inflammatory bowel disease (myIBDcoach): a pragmatic, multicentre, randomised controlled trial	de Jong et al. (2017)	3	1	1	3	1	1	Moderate
	30	Improving quality of life through the routine use of the patient concerns inventory for head and neck cancer patients: main results of a cluster preference randomised controlled trial	Rogers et al. (2021)	2	1	1	3	1	2	Moderate
	31	Health-Related Quality-of-Life Assessments and Patient-Physician Communication: A Randomized Controlled Trial	Detmar et al. (2002)	2	1	2	3	1	2	Weak
	32	Assessment is not enough: a randomized controlled trialof the effects of HRQL assessment on quality of life andsatisfaction in oncology clinical practice	Rosenbloom et al. (2007)	2	1	1	2	1	2	Strong
	33	Use of health-related quality-of-life assessments in daily clinical oncology nursing practice: a community hospital-based intervention study	Hilarius et al. (2008)	2	2	1	2	1	2	Strong
	34	Monitoring and discussing health related quality of life in adolescent with type 1 diabetes improve psychosocial well-being	De Wit et al. (2008)	3	1	1	2	1	1	Moderate
	35	Does routine symptom screening with ESAS decrease ED visits in breast cancer patients undergoing adjuvant chemotherapy?	Barbera et al. (2015)	2	2	1	2	1	2	Strong
	36	Can Peer-Comparison Feedback Improve Patient Functional Status?	Weingarten et al. (2000)	3	1	1	2	1	3	Weak
	37	A Care Coordination Intervention Improves Symptoms but not Charges in High-Risk Patients with Inflammatory Bowel Disease	Steele Gray et al. (2021)	3	1	1	3	1	1	Weak
	38	Clinical decision support for symptom management in lung cancer patients: A group RCT	Berinstein et al. (2022)	2	1	2	2	1	1	Strong
	39	Collaborative depression care sensitive to the needs of underserved patients with cancer: Feasibility, acceptability and outcomes	Cooley et al. (2022)	3	1	1	3	1	1	Weak
	40	Comparison of an Artificial Intelligence–Enabled Patient Decision Aid vs Educational Material on Decision Quality, Shared Decision-Making, Patient Experience, and Functional Outcomes in Adults With Knee Osteoarthritis	Price et al. (2023)	3	2	1	3	1	1	Weak
	41	Depression Decision Support in Primary Care: A Cluster Randomized Trial	Jayakumar et al. (2021)	2	1	1	3	1	1	Moderate
	42	Effect of a Community Health Worker Intervention on Acute Care Use, Advance Care Planning, and Patient-Reported Outcomes Among Adults With Advanced Stages of Cancer	Dobscha et al. (2006)	1	1	1	2	1	1	Strong
	43	Effect of patient-reported outcomes as a dialogue-based tool in cancer consultations on patient self-management and health-related quality of life: a clinical, controlled trial	Patel et al. (2022)	2	1	1	2	1	1	Strong
	44	Effectiveness of clinical decision support systems and telemedicine on outcomes of depression: a cluster randomized trial in general practice	Skovlund et al. (2021)	2	1	2	3	1	3	Weak
	45	ePRO symptom follow-up of colorectal cancer patients receiving oxaliplatin-based adjuvant chemotherapy is feasible and enhances the quality of patient care: a prospective multicenter study	Balestrieri et al. (2020)	1	1	1	3	1	1	Moderate
	46	An Adjunctive Internet-Based Intervention to Enhance Treatment for Depression in Adults: Randomized Controlled Trial	Livanainen et al. (2023)	2	2	3	3	1	2	Weak
	47	Bridging gaps across levels of care in rehabilitation of patients with rheumatic and musculoskeletal diseases: Results from a stepped-wedge cluster randomized controlled trial	Carola Pèrez et al. (2021)	2	1	1	3	1	1	Moderate
	48	Care Team Integration in Primary Care Improves One-Year Clinical and Financial Outcomes in Diabetes: A Case for Value-Based Care	Berdal et al. (2023)	3	1	1	2	1	2	Moderate
	49	Evaluating the effect of weekly patient-reported symptom monitoring on trial outcomes: results of the Eczema Monitoring Online randomized controlled trial	Fortmann et al. (2020)	2	2	1	2	1	3	Moderate
	50	Home to Stay: A Randomized Controlled Trial Evaluating the Effect of a Postdischarge Mobile App to Reduce 30-Day Readmission Following Elective Colorectal Surgery	Baker et al. (2023)	2	1	1	3	1	1	Moderate
	51	A Palliative Care Intervention for Patients on Phase 1 Studies	Pooni et al. (2023)	2	1	1	2	1	1	Strong
	52	Integration of patient-reported outcomes (PROs) for personalized symptom management in “real-world” oncology practices: a population-based cohort comparison study of impact on healthcare utilization	Ferrell et al. (2021)	2	1	1	3	1	3	Weak
	53	Integration of patient-reported outcomes (PROs) for personalized symptom management in “real-world” oncology practices: a population-based cohort comparison study of impact on healthcare utilization	Howell et al. (2020)	2	2	1	2	1	2	Strong
	54	MinSafeStart - Decision Aid Tool for Better Treatment of Nausea and Vomiting During Pregnancy	Ngo et al. (2022)	2	1	1	3	1	2	Moderate
	55	Pain Management in Primary Care: A Randomized Controlled Trial of a Computerized Decision Support Tool	Dhingra et al. (2021)	2	1	1	3	1	3	Weak
	56	Towards Better Perioperative Pain Management in Mexico: A Study in a Network of Hospitals Using Quality Improvement Methods from PAIN OUT	Garduño-López et al. (2021)	2	2	1	3	1	3	Weak
	57	An online individualised patient decision aid improves the quality of decisions in patients considering total knee arthroplasty in routine care: A randomized controlled trial	Bansback et al. (2022)	3	1	1	3	3	1	Weak
	58	Determinants of disease activity change over time in Enthesitis related arthritis: effect of structured outcome monitoring and clinical decision support	Tirelli et al. (2020)	3	2	1	2	1	1	Moderate
	59	The Active with OsteoArthritis (AktivA) Physiotherapy Implementation Model: A Patient Education, Supervised Exercise and Self-Management Program for Patients with Mild to Moderate Osteoarthritis of the Knee or Hip Joint. A National Register Study with a Two-Year Follow-Up	Holm et al. (2020)	2	2	1	2	1	2	Strong
	60	Efficacy of Blended Collaborative Care for Patients With Heart Failure and Comorbid Depression	Rollman et al. (2021)	2	1	1	3	1	1	Moderate
	61	The STAR care pathway for patients with pain at 3 months after total knee replacement: a multicentre, pragmatic, randomised, controlled trial	Wylde et al. (2022)	3	1	1	3	1	1	Weak
	62	Symptom Monitoring With Patient-Reported Outcomes During Routine Cancer Treatment: A Randomized Controlled Trial	Basch et al. (2016)	2	1	1	3	1	1	Moderate
	63	Reduced unplanned care and disease activity and increased quality of life after patient enrollment in an inflammatory bowel disease medical home.	Regueiro et al. (2019)	2	2	1	3	1	2	Moderate
	64	A randomized controlled trial of TELEmedicine for patients with inflammatory bowel disease (TELE-IBD)	Cross et al. (2019)	2	1	1	3	1	2	Moderate
	65	Integrated collaborative care for comorbid major depression in patients with cancer (SMaRT Oncology-2): a multicentre randomised controlled effectiveness trial	Sharpe et al. (2014)	3	1	1	3	1	1	Weak
	66	A multifaceted intervention to improve treatment of depression in primary care.	Katon et al. (1996)	2	1	2	3	1	2	Moderate
	67	Randomized trial of a depression management program in high utilizers of medical care.	Katzelnick et al. (2000)	2	1	2	3	1	1	Moderate
	68	Collaborative care management of late-life depression in the primary care setting: a randomized controlled trial.	Unützer et al. (2002)	3	1	1	3	1	1	Weak
	69	Lay health worker-led cancer symptom screening intervention and the effect on patient-reported satisfaction, health status, health care use, and total costs: results from a tri-part collaboration.	Patel et al. (2020)	2	2	1	2	1	1	Strong
	70	Randomized trial of depression follow-up care by online messaging.	Simon et al. (2011)	3	1	1	3	1	1	Weak
	71	Real time remote symptom monitoring during chemotherapy for cancer: European multicentre randomised controlled trial (eSMART).	Maguire et al. (2021)	2	1	1	2	1	2	Strong
	72	Randomised trial of home-based psychosocial nursing intervention for patients recovering from myocardial infarction.	Frasure-Smith et al. (1997)	2	1	1	2	1	1	Strong
	73	Enhanced depression care for patients with acute coronary syndrome and persistent depressive symptoms: coronary psychosocial evaluation studies randomized controlled trial.	Davidson et al. (2010)	2	1	1	3	1	1	Moderate
	74	The pathways study: A randomized trial of collaborative care in patients with diabetesand depression.	Katon et al. (2004)	3	1	1	3	1	1	Weak
	75	Effect of depression screening after acute coronary syndromes on quality of life: the CODIACS-QoL randomized clinical trial.	Kronish et al. (2020)	3	1	1	3	1	1	Weak
	76	Outcome Monitoring and Clinical Decision Support in Polyarticular Juvenile Idiopathic Arthritis.	Buckley et al. (2020)	2	2	1	3	1	1	Moderate

## Sheet: Table 3 All outcomes per study
	Study ID	Title	Author	Follow-up	PROMs and PREMs including number of symptoms discussed (primary outcomes are annoted with an asterisk (*))	Results (control = reference category)	Benefit or not	Follow-up	Clinical outcomes and other process measures besides symptoms discussed	Results	Benefit or not
	1	Feedback, Patients About Patient-reported Outcomes Does Not Improve Empowerment or Satisfaction	Ackermans et al.	Directly after consultation	Patient Activation Measure (range 0-100, 13-item)*	Intervention: mean 3.1 (0.811), Control: 2.8 (SD 0.85), difference not reported, unadj. p=0.036	improved
					Patient satisfaction (1-11 Likert, 1-item)	Intervention: mean 8.8 (SD 1.2), Control: 8.6 (1.4), difference not reported, unadj. p=0.39	same
					Patient-physician relationship (range 1-5, 9-item)	Intervention: mean 4.4 (SD 0.56), Control: 4.3 (0.69), difference not reported, unadj. p=0.41	same
	2	Evaluation of effectiveness and satisfaction outcomesof a mental health screening and referral clinicalpathway for community nursing care	Allen et al.	1.5 months	Depression Anxiety Stress Scales (21-item)
					Subscales (range 0-42)
					Depression	Before: mean 13.9 (SD 9.4), After: 11.7 (9.9), difference not reported, unadj. p>0.05	same
					Anxiety	Before: mean 9.8 (SD 9.4), After: 8.0 (7.9), difference not reported, unadj. p>0.05	same
					Stress	Before: mean 13.1 (SD 9.5), After: 9.8 (8.6), difference not reported, unadj. p<0.05	improved
					Alcohol Use Disorders Identification Test (range 0-40, 10-item)	Before: mean 1.7 (SD 1.9), After: 1.5 (1.9), difference not reported, unadj. p>0.05	same
					World Health Organization Quality of Life (26-item)
					Subscales
					Physical health (range 7-35)	Before: mean 20.5 (SD 5.5), After: 20.1 (3.9), difference not reported, unadj. p>0.05	same
					Psychological health (range 6-30)	Before: mean 19.8 (SD 3.3), After: 19.8 (3.9), difference not reported, unadj. p>0.05	same
					Social relationships (range 3-15)	Before: mean 10.2 (SD 2.3), After: 10.9 (1.9), difference not reported, unadj. p<0.05	improved
					Environment (range 8-40)	Before: mean 30.8 (SD 4.1), After: 31.0 (3.7), difference not reported, unadj. p>0.05	same
	3	Impact of National Institutes of Health Gastrointestinal PROMIS Measures in Clinical Practice: Results of a Multicenter Controlled Trial	Almario et al.	Directly after consultation	7 items from the Provider rating scores from the Consumer Assessment of Healthcare Providers and Systems Clinician and Group Survey 2.0 (42-item)*
					Single items/scales (2 cat, "Yes, definitely" v. "Yes, somewhat" or "No")
					Provider explained things in a way that was easy, understand	Intervention: 91 (90.1%), Control: 122 (87.8), difference not reported, adj. p=0.75	same
					Provider listened carefully	Intervention: 92 (91.1%), Control: 126 (90.7), difference not reported, adj. p=0.9	same
					Provider gave patient easy, understand information about health questions or concern	Intervention: 85 (87.6%), Control: 108 (81.8), difference not reported, adj. p=0.25	same
					Provider seemed, know the important information about patient’s medical history	Intervention: 72 (74.2%), Control: 95 (72.0), difference not reported, adj. p=0.52	same
					Provider showed respect for what patient had, say	Intervention: 91 (93.8%), Control: 121 (91.7), difference not reported, adj. p=0.18	same
					Provider spent enough time with patient	Intervention: 93 (92.1%), Control: 121 (87.1), difference not reported, adj. p=0.23	same
					Provider rating (0–10 scale)	Intervention: 8.88 (SD 1.15), Control: 8.93 (1.65), difference not reported, adj. p=0.94	same
					Doctors’ Interpersonal Skills Questionnaire (range 0-100, 12-item)	Intervention: mean 89.4 (SD 11.7), Control: 89.8 (16.0), difference not reported, p=0.79	same
					Single items/scales (range 0-100)
					Overall satisfaction with provider	Intervention: mean 88.9 (SD 13.4), Control: 89.7 (17.7), difference not reported, adj. p=0.67	same
					Warmth of provider’s greeting	Intervention: mean 89.5 (SD 12.2), Control: 90.3 (16.4), difference not reported, adj. p=0.72	same
					Ability, listen, the patient	Intervention: mean 89.5 (SD 12.7), Control: 90.4 (17.2), difference not reported, adj. p=0.56	same
					Adequacy of explanations, patient	Intervention: mean 88.9 (SD 12.7), Control: 89.4 (16.7), difference not reported, adj. p=0.63	same
					Extent of reassurance provided, patient	Intervention: mean 87.6 (SD 13.9), Control: 87.8 (18.9), difference not reported, adj. p=0.86	same
					Confidence in provider’s ability	Intervention: mean 90.3 (SD 13.2), Control: 90.6 (17.5), difference not reported, adj. p=0.77	same
					Opportunity for patient, express concerns and fears	Intervention: mean 88.9 (SD 13.5), Control: 89.7 (17.7), difference not reported, adj. p=0.68	same
					Respect shown, patient	Intervention: mean 92.5 (SD 9.9), Control: 91.3 (16.3), difference not reported, adj. p=0.33	same
					Time given for visit	Intervention: mean 88.5 (SD 13.3), Control: 88.5 (18.9), difference not reported, adj. p=0.86	same
					Consideration of patient’s personal situation in treatment or advice	Intervention: mean 88.8 (SD 13.4), Control: 89.7 (18.5), difference not reported, adj. p=0.66	same
					Concern for patient as a person	Intervention: mean 89.3 (SD 12.7), Control: 89.9 (16.9), difference not reported, adj. p=0.68	same
					Recommendation of provider, friends	Intervention: mean 89.4 (SD 13.4), Control: 90.3 (18.5), difference not reported, adj. p=0.67	same
					Shared Decision Making Questionnaire (range 0-100, 9-item)	Intervention: mean 79.3 (SD 12.4), Control: 79.0 (22.0), difference not reported, adj. p=0.85	same
					Single items/scales (range 0-100)
					Disclosure that a decision needs, be made	Intervention: mean 82.5 (SD 13.0), Control: 81.8 (22.5), difference not reported, adj. p=0.82	same
					Formulation of equality of partners	Intervention: mean 79.8 (SD 14.4), Control: 79.4 (23.7), difference not reported, adj. p=0.81	same
					Equipoise statement	Intervention: mean 79.2 (SD 13.4), Control: 77.8 (25.6), difference not reported, adj. p=0.85	same
					Informing on the options’ benefits and risks	Intervention: mean 78.2 (SD 14.7), Control: 78.7 (25.1), difference not reported, adj. p=0.41	same
					Investigation of patient’s understanding and expectations	Intervention: mean 82.9 (SD 13.2), Control: 83.2 (23.3), difference not reported, adj. p=0.75	same
					Identification of preferences	Intervention: mean 76.3 (SD 15.0), Control: 76.0 (25.5), difference not reported, adj. p=0.98	same
					Negotiation	Intervention: mean 75.7 (SD 15.7), Control: 75.8 (25.8), difference not reported, adj. p=0.87	same
					Shared decision	Intervention: mean 76.9 (SD 15.8), Control: 76.7 (26.3), difference not reported, adj. p=0.84	same
					Arrangement of follow-up	Intervention: mean 82.1 (SD 12.9), Control: 81.2 (24.6), difference not reported, adj. p=0.81	same
	4	The effectiveness of providing peer benchmarked feedback, hip replacement surgeons based on patient-reported outcome measures--results from the PROFILE (Patient-Reported Outcomes: Feedback Interpretation and Learning Experiment) trial: a cluster randomised controlled study	Boyce et al.	6 months	Oxford Hip Score (range 0-48, 12-item)*	Intervention: mean 40.8 (SD 7.4), Control: 41.9 (SD 6.4), difference -1.1, (95%CI -2.4-0.2), adj. p=0.09	same	6 months	Percentage with complication (urinary problems, bleeding or wound problems, allergy or reaction, a drug)	Intervention: 27%, Control: 24%, odds ratio 1.2 (95%CI 0.6-2.3), adj. p=0.6	same
					Hip Osteoarthritis Outcome Score (range 0-44, 40-item)	Intervention: mean 36.2 (SD 7.7), Control: 37.1 (SD 6.4), difference -1.1 (95%CI -2.4, 0.3), adj. p=0.1	same
					EQ-5D-5L (range −0.59-1, 5-item)	Intervention: mean 0.85 (SD 0.2), Control: 0.87 (SD 0.2), difference -0.02 (95%CI -0.05-0.008), p=0.06	same
	5	Novel collaborative practice model for treatment of mental illness in indigent and uninsured patients	Buxton et al.	6 months	Alcohol Use Disorders Identification Test (range 0-40, 10-item)	Before: mean 1.59 (SD 3.3), After: 1.72 (5.2), difference -0.190 (95%CI -1.62-1.35), unadj. p=0.851)	same
					Patient Health Questionnaire for depression (range 0-27, 9-item)	Before: mean 15.7 (SD 7.3), After: 14.4 (7.9), difference -0.925 (95%CI -1.55-4.1, unadj. p=0.363)	same
					SF-12, Physical Component Summary Score (12-item)
					Subscales (range 0-100)
					Physical Component Summary Score	Before: mean 35.3 (SD 11.7), After: 37.4 (12.5), difference -0.641 (95%CI -5.73-3.04, unadj. p=0.53)	same
					Mental Component Summary Score	Before: mean 30.9 (SD 12.1), After: 36.7 (37.4), difference -1.75 (95%CI -14.24-1.24, unadj. p=0.95)	same
	6	Improving attention-deficit/hyperactivity disorder treatment outcomes through use of a collaborative consultation treatment service by community-based pediatricians: A cluster randomized trial	Epstein et al.	Difference between baseline, 3 and 12 months	Conners Parent Rating Scale (80-item) / Conners Teachers Rating Scale (59-item) (range 0-100, combined)	Intervention: graphically displayed, Control: graphically displayed, difference-in-difference not reported, adj. p=0.65	same	Unknown	Use of titration trials	Intervention: graphically displayed, Control: graphically displayed, difference-in-difference -0.24, adj. p=0.01	improved
									Monitoring over time	Intervention: graphically displayed, Control: graphically displayed, difference-in-difference 0.20, adj. p=0.01	improved
	7	Effects of Sustained Audit/Feedback on Self-Reported Health Status of Primary Care Patients	Fihn et al.	Difference between baseline and 24 months	SF-36 (36-item)
					Subscales (range -100)
					Physical Component Summary Score	Intervention: difference not reported, Control: difference not reported, difference-in-difference -0.26, (95%CI -0.79-0.27), adj. p=0.28	same
					Mental Component Summary Score	Intervention: difference not reported, Control: difference not reported, difference-in-difference -0.53, (95%CI -1.09-0.03), adj. p=0.06	same
					Seattle Outpatient Satisfaction Questionnaire (21-item)
					Subscales (range -100)
					Humanistic	Intervention: difference not reported, Control: difference not reported, difference-in-difference graphically displayed, adj. p=0.24	same
					Organizational	Intervention: difference not reported, Control: difference not reported, difference-in-difference graphically displayed, adj. p=0.12	same
					Only patients with ischemic heart disease
					Seattle Angina Questionnaire (19-item)
					Subscales (range -100)
					Angina frequency	Intervention: difference not reported, Control: difference not reported, difference-in-difference graphically displayed, adj. p=0.03	same
					Disease perception	Intervention: difference not reported, Control: difference not reported, difference-in-difference graphically displayed, adj. p=0.26	same
					Treatment satisfaction	Intervention: difference not reported, Control: difference not reported, difference-in-difference graphically displayed, adj. p=0.12	same
					Physical function	Intervention: difference not reported, Control: difference not reported, difference-in-difference graphically displayed, adj. p=0.59	same
					Angina stability	Intervention: difference not reported, Control: difference not reported, difference-in-difference graphically displayed, adj. p=0.05	improved
					Only patients with diabetes
					Seattle Diabetes Questionnaire (39-item)
					Subscales (range -100)
					Education	Intervention: difference not reported, Control: difference not reported, difference-in-difference graphically displayed, adj. p=0.82	same
					Emotional function	Intervention: difference not reported, Control: difference not reported, difference-in-difference graphically displayed, adj. p=0.88	same
					Self care	Intervention: difference not reported, Control: difference not reported, difference-in-difference graphically displayed, adj. p=0.72	same
					Treatment satisfaction	Intervention: difference not reported, Control: difference not reported, difference-in-difference graphically displayed, adj. p=0.61	same
					Symptoms/severity	Intervention: difference not reported, Control: difference not reported, difference-in-difference graphically displayed, adj. p=0.59	same
					Control	Intervention: difference not reported, Control: difference not reported, difference-in-difference graphically displayed, adj. p=0.27	same
					Only patients with hypertension
					Seattle Hypertension Questionnaire (14-item)
					Subscales (range -100)
					Education	Intervention: difference not reported, Control: difference not reported, difference-in-difference graphically displayed, adj. p=0.37	same
					Treatment satisfaction	Intervention: difference not reported, Control: difference not reported, difference-in-difference graphically displayed, adj. p=0.12	same
					Control	Intervention: difference not reported, Control: difference not reported, difference-in-difference graphically displayed, adj. p=0.13	same
					Compliance	Intervention: difference not reported, Control: difference not reported, difference-in-difference graphically displayed, adj. p=0.57	same
					Only patients with COPD or chronic bronchitis
					Seattle Obstructive Lung Disease Questionnaire (16-item)
					Subscales (range -100)
					Physical function	Intervention: difference not reported, Control: difference not reported, difference-in-difference graphically displayed, adj. p=0.35	same
					Emotional function	Intervention: difference not reported, Control: difference not reported, difference-in-difference graphically displayed, adj. p=0.52	same
					Coping	Intervention: difference not reported, Control: difference not reported, difference-in-difference graphically displayed, adj. p=0.92	same
					Treatment satisfaction	Intervention: difference not reported, Control: difference not reported, difference-in-difference graphically displayed, adj. p=0.46	same
	8	Access, an active, interactive self-assessment e-health platform improves patient-physician communication in rheumatoid arthritis: results of a randomized controlled trial including 320 patients over 1 year	Gossec et al.	12 months	Perceived Efficacy in Patient–Physician Interactions questionnaire (range 0-50, 5-item)*	Intervention: difference 0.45 (SD 5.81), Control: -1.04 (6.21), difference-in-difference not reported, unadj. p=0.042	same
					Reumatoid Arthritis Impact of Disease (7-item) (range 0-10)	Intervention: difference 0.2 (SD 1.8), Control: 0.2 (1.8), difference-in-difference not reported, unadj. p=0.94	same
					Subscales
					Coping (range 0-10)	Intervention: difference 0.2 (SD 2.0), Control: 0.0 (2.3), difference-in-difference not reported, unadj. p=0.87	same
					Satisfaction/quality of care measure (rating scale 0-10, 1-item)	Intervention: difference 0.1 (SD 1.4), Control: -0.4 (1.6), difference-in-difference not reported, unadj. p=0.01	same
	9	Impact of Two Supportive Care Interventions on Anxiety, Depression, Quality of Life, and Unmet Needs in Patients With Nonlocalized Breast and Colorectal Cancers	Girgis et al.	3 months	Hospitals Anxiety and Depression Scale (14-item)			Over all time points	Mean percentage of referrals	Intervention 1: 4.4%, Intervention 2: 20.4, p<0.0001	improved (in intervention 2 group)
					Subscales (2cat, >=8 vs <8)
					Anxiety	Intervention 1: 17 (14.7%), Intervention 2: 13 (10.9%), Control: 17 (14.9%), difference not reported, unadj. P=0.95	same
					Depression	Intervention 1: 7 (6.0%), Intervention 2: 8 (7.3%), Control: 3 (2.6%), difference not reported, unadj. p=0.28	same
					Supportive Needs Survey-Short Form (34-item), one or more unmet needs	Intervention 1: 77 (66.4%), Intervention 2: 73 (66.4%), Control: 74 (64.9%), difference not reported, unadj. p=0.96	same
					European Organisation for Research and Treatment of Cancer Quality of Life Questionnaire (30-item)
					Subscales (range 0-100)
					Role functioning	Intervention 1: mean 82.7 (SD 25.3), Intervention 2: 87.1 (22.3), Control: 83 (22.6), difference not reported, unadj. p=0.3	same
					Emotional functioning	Intervention 1: mean 86.4 (SD 20.2), Intervention 2: 85.7 (16.4), Control: 84.9 (18.5), difference not reported, unadj. p=0.83	same
					Cognitive functioning	Intervention 1: mean 85.3 (SD 24), Intervention 2: 81.8 (24.9), Control: 85.5 (19.1), difference not reported, unadj. p=0.37	same
					Social functioning	Intervention 1: mean 88.2 (SD 19.3), Intervention 2: 89.2 (20.3), Control: 89.9 (17), difference not reported, unadj. p=0.79	same
					Physical functioning	Intervention 1: mean 87.9 (SD 12.8), Intervention 2: 90.1 (11.8), Control: 87.1 (14.1), difference not reported, unadj. p=0.18	same
					Quality of life	Intervention 1: mean 78.3 (SD 19.4), Intervention 2: 79 (16.4), Control: 76 (16.3), difference not reported, unadj. p=0.38	same
				6 months	Hospitals Anxiety and Depression Scale (>=8, 14-item)
					Subscales (2cat, >=8 vs <8)
					Anxiety	Intervention 1: 4 (3.5%), Intervention 2: 5 (4.8%), Control: 6 (5.3%), difference not reported, unadj. p=0.80.	same
					Depression	Intervention 1: 15 (13.0%), Intervention 2: 18 (17.1%), Control: 19 (16.8%), difference not reported, unadj. p=0.64	same
					Supportive Needs Survey-Short Form (34-item), one or more unmet needs	Intervention 1: 57 (49.6%), Intervention 2: 64 (61.0%), Control: 72 (63.7%),difference not reported, unadj. p=0.07	same
					European Organisation for Research and Treatment of Cancer Quality of Life Questionnaire (30-item)
					Subscales (range 0-100)
					Role functioning	Intervention 1: mean 86 (SD 21.9), Intervention 2: 88.7 (22.8), Control: 86.6 (22.7), difference not reported, unadj. p=0.65	same
					Emotional functioning	Intervention 1: mean 88.7 (SD 17.3), Intervention 2: 86.7 (18.7), Control: 84.4 (18.9), difference not reported, unadj. p=0.23	same
					Cognitive functioning	Intervention 1: mean 86.2 (SD 20.7), Intervention 2: 85.4 (21.6), Control: 84.8 (21.8), difference not reported, unadj. p=0.89	same
					Social functioning	Intervention 1: mean 92.2 (SD 15), Intervention 2: 91.9 (17.6), Control: 91.9 (17.4), difference not reported, unadj. p=0.99	same
					Physical functioning	Intervention 1: mean 88.4 (SD 14.4), Intervention 2: 93.1 (9.95), Control: 88.8 (13.3), difference not reported, unadj. p=0.01	improved (in intervention 2 group)
					Quality of life	Intervention 1: mean 79.2 (SD 19.2), Intervention 2: 79.9 (17.4), Control: 78.6 (16.7), difference not reported, unadj. p=0.85	same
						Analysis over all visits with adjustment produced similar p-values
						Post-hoc analysis revealed Intervention 2, drive the difference in Physical functioning
					Perceived improvement: "Participating in this study made it easier, discuss my health needs and issues with my doctors and other health care practitioners" (yes/no)	Values not reported, Intervention 1 stated, have experienced a positive impact, unadj. p=0.00	improved (in intervention 1 group)
				Over all time points	Mean percentage of issues discussed	Intervention 1: 72.3%, Intervention 2: 84.6, p<0.0001	improved (in intervention 2 group)
	10	Does routine pain assessment result in better care?	Hadjistavropoulos et al.	3 months	Box Scale (range 0-100, 21-item) (pain measure)	Intervention: mean 31.93 (SD 26.37), Control 31.52 (29.17), difference not reported, unadj. ns	same	3 months	Medical Quantification Scale Version III (index describing medication dosage)	Intervention/Control values not reported, difference –0.0364 (SE 1.90), unadj. p=0.98	same
					Geriatric Depression Scale – Short Form (range 0-15, 15-item)	Intervention: mean 4.58 (SD 3.11), Control 4.00 (3.05), difference not reported, unadj. ns	same
					Geriatric Pain Measure (22-item)
					Subscales
					Disengagement due, pain (range 0-5)	Intervention: mean 4.02 (SD 2.64), Control: 3.87 (2.78), difference not reported, unadj. ns	same
					Pain intensity (range 0-35)	Intervention: mean 11.28 (SD 6.98), Control: 12.09 (7.45), difference not reported, unadj. ns	same
					Pain with ambulation (range 0-4)	Intervention: mean 1.96 (SD 1.43), Control: 2.14 (1.49), difference not reported, unadj. ns	same
					Pain with vigorous activity (range 0-3)	Intervention: mean 2.21 (SD 1.06), Control: 2.18 (1.01), difference not reported, unadj. ns	same
					Pain with other activity (range 0-5)	Intervention: mean 1.91 (SD 1.63), Control: 2.00 (1.70), difference not reported, unadj. ns	same
	11	Collaborative Quality Improvement, Manage Pain in Acute Care Hospitals	Haller et al.	1-2 months	Picker Patient Experience questionnaire (scale, 40-item)
					Subscales (range 0-100)
					Emotional support	2005: mean 33.7 (95%CI 31.8–35.7), 32.0 (30.2–33.8), difference not reported, unadj. p= 0.20	same
					Respect for patient preferences	2005: mean 30.2 (95%CI 28.7–31.8), 2001: 28.9 (27.5–30.3), difference not reported, unadj. p=0.21	same
					Involvement of family and friends	2005: mean 23.2 (95%CI 21.4–24.9), 2001: 24.4 (22.7–26.1), difference not reported, unadj. p=0.31	same
					Information and education	2005: mean 29.2 (95%CI 27.5–31.0), 2001: 29.5 (27.8–31.1), difference not reported, unadj. p=0.84	same
					Information specific, surgery	2005: mean 23.5 (95%CI 21.4–25.6), 2001: 24.1 (22.1–26.2), difference not reported, unadj. p=0.69	same
					Continuity and transition	2005: mean 35.1 (95%CI 33.1–37.0), 2001: 32.7 (30.9–34.5), difference not reported, unadj. p=0.08	same
					Coordination of care	2005: mean 25.9 (95%CI 24.4–27.4), 2001: 22.9 (21.5–24.2), difference not reported, unadj. p=0.003	improved
					Physical comfort	2005: mean 15.7 (95%CI 14.3–17.1), 2001: 16.9 (15.5–18.3), difference not reported, unadj. p=0.23	same
					Overall impression	2005: mean 9.8 (95%CI 8.8–10.8), 2001: 10.2 (9.2–11.2), difference not reported, unadj. p=0.61	same
					11 selected items from the SF-36 (36-item), Picker Patient Experience questionnaire (40-item), on pain management processes and outcomes
					Single items/scales
					Were in pain during your hospital stay?*	2005: Yes 63.8, 2001: Yes 67.3, unadj. p=0.077	same
					In general, pain intensity was?	2005: Severe 44.8%, Moderate 44.6, Mild 10.6, 2001: Severe 45.7, Moderate 40.4, Mild 13.9, unadj. p=0.092	same
					Pain management processes	2005: Yes, definitely 53.2%, Yes,, some extent 25.8, No 21, 2001: Yes, definitely 51.4, Yes,, some extent 25.7, No 22.9, unadj. p=0.651	same
					Was your level of pain regularly assessed?	2005: Yes, regularly 63.8%, Yes, sometimes 26, No 10.3, 2001: Yes, regularly 58.3, Yes, sometimes 26.6, No 15.1, unadj. p=0.012	improved
					Was a pain assesment tool used (e.g., visual analog scale, “pain ruler”, 0, 10 numeric scale)?	2005: Yes, regularly 50%, Yes, sometimes 21.2, No 28.8, 2001: Yes, regularly 34.6, Yes, sometimes 17.4, No 47.9, unadj. p=<0.001	improved
					Did you receive a treatment, relieve pain?	2005: Yes, regularly 68.2%, Yes, sometimes 21.9, No 9.9, 2001: Yes, regularly 67.1, Yes, sometimes 19.4, No 13.5, unadj. p=0.058	same
					When you asked for painkillers, how long did you wait on average†‡	2005: Less than 10 minutes 84.6%, More than 10 minutes 15.4, 2001: Less than 10 minutes 80.4, More than 10 minutes 19.6, unadj. p=0.125	same
					Was your treatment modified in case you were not relieved?	2005: Yes, it was modified 36.6%, No, it was not modified 12.2, I was always relieved 51.3, 2001: Yes, it was modified 34.6, No, it was not modified 13.8, I was always relieved 51.5, unadj. p=0.577	same
					Overall, did you receive enough painkillers?†	2005: Not enough 7.1%, Enough 87, Too much 5.9, 2001: Not enough 7, Enough 87.7, Too much 5.2, unadj. p=0.851	same
					Pain management outcomes	2005: Yes, definitely 81.9%, Yes,, some extent 15.9, No 2.1, 2001: Yes, definitely 76.5, Yes,, some extent 19.6, No 3.8, unadj. p=0.02	improved
					Overall, was your pain relieved during your stay?	2005: Yes, definitely 74.2%, Yes,, some extent 23.5, No 2.3, 2001: Yes, definitely 71.2, Yes,, some extent 24.2, No 4.6, unadj. p=0.05	improved
	12	Evaluation of postoperative recovery in day surgery patients using a mobile phone application: a multicentre randomized trial	Jaensson et al.	14 days	Swedish Quality of Recovery Scale (range 0-240). 24-item)*	Intervention: mean 20.12 (SD 26.19), Control: 21.90 (22.40), difference not reported, unadj. p=0.002	improved
					Single items/scales (range 0-10)
					Trouble breathing	Intervention: mean 0.22 (SD 0.78), Control: 0.24 (1.10), difference not reported, unadj. p=0.48	same
					Sleeping difficulties	Intervention: mean 1.06 (SD 2.12), Control: 1.54 (2.35), difference not reported, unadj. p=<0.001	improved
					Not having a general feeling of well-being	Intervention: mean 1.11 (SD 2.01), Control: 1.50 (2.26), difference not reported, unadj. p=0.007	improved
					Not feeling in control of my situation	Intervention: mean 0.85 (SD 1.84), Control: 1.12 (2.28), difference not reported, unadj. p=0.11	same
					Having difficulty feeling relaxed/comfortable	Intervention: mean 1.09 (SD 2.08), Control: 1.37 (2.11), difference not reported, unadj. p=0.008	improved
					Voice not sounding the same as usual	Intervention: mean 0.29 (SD 1.15), Control: 0.39 (1.52), difference not reported, unadj. p=0.8	same
					Having difficulty taking care of my personal hygiene	Intervention: mean 1.54 (SD 2.46), Control: 1.17 (2.03), difference not reported, unadj. p=0.032	improved
					Having difficulty returning, work or usual home activities	Intervention: mean 3.06 (SD 3.38), Control: 3.19 (3.46), difference not reported, unadj. p=0.77	same
					Nausea and/or vomiting	Intervention: mean 0.34 (SD 1.12), Control: 0.29 (1.19), difference not reported, unadj. p=0.059	same
					Dizziness	Intervention: mean 0.43 (SD 1.31), Control: 0.43 (1.33), difference not reported, unadj. p=0.81	same
					Depressed	Intervention: mean 0.78 (SD 1.74), Control: 1.03 (1.95), difference not reported, unadj. p=0.032	improved
					Anxiety	Intervention: mean 0.90 (SD 1.91), Control: 0.97 (1.83), difference not reported, unadj. p=0.22	same
					Headache	Intervention: mean 0.67 (SD 1.65), Control: 0.83 (1.71), difference not reported, unadj. p=0.033	improved
					Muscle pain	Intervention: mean 1.20 (SD 2.07), Control: 1.45 (2.37), difference not reported, unadj. p=0.31	same
					Sore throat	Intervention: mean 0.24 (SD 0.91), Control: 0.29 (0.97), difference not reported, unadj. p=0.36	same
					Sore mouth	Intervention: mean 0.22 (SD 0.90), Control: 0.15 (0.80), difference not reported, unadj. p=0.067	same
					Difficulties concentrating	Intervention: mean 0.74 (SD 1.66), Control: 0.71 (1.52), difference not reported, unadj. p=0.79	same
					Trouble urinating	Intervention: mean 0.19 (SD 0.79), Control: 0.22 (1.0), difference not reported, unadj. p=0.99	same
					Diarrhea	Intervention: mean 0.29 (SD 1.19), Control: 0.34 (1.17), difference not reported, unadj. p=0.44	same
					Feeling constipated	Intervention: mean 0.41 (SD 1.40), Control: 0.50 (1.54), difference not reported, unadj. p=0.39	same
					Fever	Intervention: mean 0.20 (SD 0.90), Control: 0.20 (0.98), difference not reported, unadj. p=0.21	same
					Pain in the surgical wound	Intervention: mean 1.79 (SD 2.46), Control: 2.27 (2.47), difference not reported, unadj. p=<0.001	improved
					Reddened surgical wound	Intervention: mean 1.07 (SD 1.97), Control: 1.14 (1.94), difference not reported, unadj. p=0.48	same
					Swollen surgical wound	Intervention: mean 1.37 (SD 2.23), Control: 1.60 (2.23), difference not reported, unadj. p=0.025	improved
						measurements at 7 days were very similar.
	13	A controlled study of use of patient-reported outcomes, improve assessment of late effects after treatment for head-and-neck cancer	Kjaer et al.	4-6 months	Number of symptoms assessed during consultations*	Intervention: mean 4.6 (SD 2.2), Control 6.7 (2.4), difference: 2.03 (95%CI 1.40–2.66), adj. p=0.001.	improved
				8-12 months	Number of symptoms assessed during consultations*	Intervention: mean 4.7 (SD 2.3), Control: 6.0 (2.2), difference: 1.38 (0.93-1.82), adj. p=0.001	improved
				12-18 months	Number of symptoms assessed during consultations*	Intervention: mean 4.6 (SD 2.6), Control: 5.4 (2.4), difference: 0.72 (95%CI 0.06-1.39), adj. p=0.04	improved
				Difference between visit 1 (4-6 months and visit 3 (12-18 months)	European Organisation for Research and Treatment of Cancer Quality of Life Questionnaire (30-item)
					Subscales (range 0-100)
					Quality of life	Intervention: difference -3.1 (SD 17.5), Control: 0.8 (18.1), difference-in-difference not reported, adj. p=0.8	same
					Physical functioning	Intervention: difference -1.7 (SD 13.9), Control: -0.8 (11.9), difference-in-difference not reported, adj. p=0.3	same
					Role functioning	Intervention: difference 2.7 (SD 30.9), Control: -1.9 (22.2), difference-in-difference not reported, adj. p=0.5	same
					Emotional functioning	Intervention: difference 2.2 (SD 19.1), Control: -0.3 (17.8), difference-in-difference not reported, adj. p=0.3	same
					Cognitive functioning	Intervention: difference 1.9 (SD 18.4), Control: -1.7 (18.5), difference-in-difference not reported, adj. p=0.3	same
					Social functioning	Intervention: difference 4.1 (SD 21.2), Control: -0.1 (15.6), difference-in-difference not reported, adj. p=0.7	same
					Selected items from European Organisation for Research and Treatment of Cancer Quality of Life Questionnaire (30-item) and Head-Neck Cancer specific subscale (35-item, EORTS H&N35)
					Single items/scales (range 0-100)
					Fatigue	Intervention: difference −1.4 (SD 20.1), Control: −1.9 (16.1), difference not reported, adj. p=0.2	same
					Nausea and vomiting	Intervention: difference 0 (SD 12.4), Control: +0.3 (20.0), difference not reported, adj. p=0.7	same
					Pain	Intervention: difference −5.5 (SD 22.7), Control: −0.7 (20.5), difference not reported, adj. p=0.7	same
					Dyspnoea	Intervention: difference +2.5 (SD 22.2), Control: −1.4 (14.8), difference not reported, adj. p=0.02	improved
					Insomnia	Intervention: difference −1.4 (SD 25.1), Control: +2.3 (21.8), difference not reported, adj. p=0.3	same
					Appetite loss	Intervention: difference −3.4 (SD 22.3), Control: 0 (26.4), difference not reported, adj. p=0.6	same
					Financial difficulties	Intervention: difference −4.2 (SD 23.1), Control: +0.3 (18.9), difference not reported, adj. p=0.1	same
					Oral pain	Intervention: difference −4.1 (SD 16.7), Control: −0.5 (14.3), difference not reported, adj. p=0.3	same
					Swallowing	Intervention: difference −5.0 (SD 17.3), Control: +0.5 (13.7), difference not reported, adj. p=0.01	improved
					Senses	Intervention: difference −5.5 (SD 17.8), Control: −4.4 (18.3), difference not reported, adj. p=0.7	same
					Speech	Intervention: difference −2.8 (SD 17.6), Control: +0.9 (15.6), difference not reported, adj. p=0.6	same
					Social eating	Intervention: difference −3.0 (SD 17.4), Control: −0.5 (15.1), difference not reported, adj. p=0.7	same
					Social contact	Intervention: difference −0.3 (SD 9.9), Control: −1.1 (10.4), difference not reported, adj. p=0.5	same
					Sexuality	Intervention: difference −3.1 (SD 31.1), Control: +4.1 (23.7), difference not reported, adj. p=0.1	same
					Teeth	Intervention: difference −4.5 (SD 31.9), Control: −0.9 (26.2), difference not reported, adj. p=0.8	same
					Opening mouth	Intervention: difference −1.4 (SD 20.5), Control: −3.2 (16.4), difference not reported, adj. p=0.07	same
					Dry mouth	Intervention: difference −9.5 (SD 28.5), Control: −2.0 (26.5), difference not reported, adj. p=0.5	same
					Sticky saliva	Intervention: difference −9.5 (SD 28.5), Control: −4.9 (22.9), difference not reported, adj. p=0.7	same
					Coughing	Intervention: difference −2.2 (SD 26.6), Control: +1.7 (27.0), difference not reported, adj. p=0.8	same
					Felt ill	Intervention: difference −2.8 (SD 22.4), Control: −0.3 (20.8), difference not reported, adj. p=0.6	same
					Hospitals Anxiety and Depression Scale (14-item)
					Subscales (0-21)
					Anxiety	Intervention: difference -0.1 (SD 2.6) , Control: 0.1 (2.5), difference-in-difference not reported, adj. p=0.08	same
					Depression	Intervention: difference -0.7 (SD 3.2), Control: -0.2 (2.8), difference-in-difference not reported, adj. p=0.02	improved
	14	Incorporating PROMIS Symptom Measures into Primary Care Practice—a Randomized Clinical Trial	Kroenke et al.	3 months	PROMIS profile-29 (21-item)*	Intervention: difference 3.48 (SD not reported), Control: 2.38, difference-in-difference 1.10, adj. p=0.17	same
					Subscales (range 0-100)
					Sleep	Intervention: difference 4.88 (SD not reported), Control: 4.04, difference-in-difference 0.84, adj. p=0.09	same
					Pain	Intervention: difference 2.77 (SD not reported), Control: 2.12, difference-in-difference 0.65, adj. p=0.07	same
					Anxiety	Intervention: difference 2.96 (SD not reported), Control: 2.13, difference-in-difference 0.83, adj. p=0.09	same
					Depression	Intervention: difference 3.08 (SD not reported), Control: 1.59, difference-in-difference 1.49, adj. p=0.15	same
					Fatigue	Intervention: difference 3.68 (SD not reported), Control: 2.01, difference-in-difference 1.67, adj. p=0.17	same
					Satisfaction (1-item)	Intervention: not reported, Control: not reported, not different, no statistic reported	same
	15	Performance Feedback May Not Improve Radical Prostatectomy Outcomes: The Surgical Report Card (SuRep) Study	Kumar et al.	6 months	2 items from the Expended Prostate Cancer Index Composite (50-items)			12 months	Positive surgical margins (yes/no)*	Before: Yes 65 (31%), After: Yes 83 (39), adj. p=0.08	same
					Single items/scales				Length of positive margin (continuous)	Before: mean 5.8 (SD 6.4), After: 4.8 (4.8), difference not reported, adj. p=0.30	same
					Urinary incontinence (Likert 0-4, 0=continent),*	Before: continent 122 (61%), After: continent 104 (51%), difference not reported, unadj. p=0.04	worsened		Location of positive margin (anterior apex)	Before 42 (10%), After: 38 (9), adj. p=0.59	same
					Potency (Likert 0-4, 4=erection potent enough for intercourse)*	Before: potent 21 (10%), After: potent 14 (7%), difference not reported, unadj. p=0.20	same		Location of positive margin (posterior apex)	Before 6 (1%), After: 24 (6), adj. p<0.01	worsened
				12 months	2 items from the Expended Prostate Cancer Index Composite (50-items)				Location of positive margin (posterolateral)	Before 9 (2%), After: 19 (4), adj. p=0.06	same
					Single items/scales				Location of positive margin (bladder neck/base)	Before 22 (5%), After: 17 (4), adj. p=0.39	same
					Urinary incontinence (Likert 0-4, 0=continent)*	Before: continent 154 (75%), After: continent 136 (65), unadj. p=0.04	worsened		Rreceipt of postoperative pelvic radiation (yes/no)	Before: Yes 30 (14%), After: Yes 32 (15), adj. p=0.72	same
					Potency (Likert 0-4, 4=erection potent enough for intercourse)*	Before: potent 33 (17%,) After: potent 36 (18), unadj. p=0.69	same		Postoperative ADT (yes/no)	Before: Yes 29 (14%), After: Yes 29 (14), adj. p=0.90	same
					EQ-5D index (5-item)	Before: mean 81.9 (SD not reported), After: 81.8, difference not reported, adj. p=0.94	same		PSA recurrence (PSA ≥0.2 ng/ml) (yes/no)	Before: Yes 16 (8%), After: Yes 12 (6), adj. p=0.50	same
					Single items/scales (only those affected are reported)				Composite outcome of treatment failure (either radiation, ADT, or PSA recurrence) (yes/no)	Before: 47 (22%), After: 46 (22), adj. p=0.59	same
					Mobility	Before: No problems 160 (92.5%), Slight problems 8 (4.6), Moderate problems 4 (2.3), Severe problems1 (0.6), Unable 0, Control: No problems 150 (84.8), Slight problems 16 (9.0), Moderate problems 10 (5.6), Severe problems 1 (0.6), Unable 0, unadj. p=0.1	same			Multivariable analysis produced similar results
					Self-care	Before: No problems 168 (97.1%), Slight problems 5 (2.9), Moderate problems0, Severe problems0, Unable 0, Control: No problems 171 (97.2), Slight problems 2 (1.1), Moderate problems 2 (1.1), Severe problems 1 (0.6), Unable 0, unadj. p=0.24	same
					Usual activities	Before: No problems 152 (87.9%), Slight problems 18 (10.4), Moderate problems 2 (1.1), Severe problems1 (0.6), Unable 0, Control: No problems 138 (78.4), Slight problems 26 (14.8), Moderate problems 10 (5.7), Severe problems 2 (1.1), Unable 0, unadj. p=0.04	improved
					Pain/discomfort	Before: No problems 136 (78.6%), Slight problems 28 (16.2), Moderate problems 5 (2.9), Severe problems 3 (1.7), Unable 1 (0.6), Control: No problems 129 (72.9), Slight problems 31 (17.5), Moderate problems 13 (7.3), Severe problems 4 (2.3), Unable 0, unadj. p=0.27	same
					Anxiety/depression	Before: No problems 122 (71.4%), Slight problems 18 (18.1), Moderate problems 17 (9.9), Severe problems 1 (0.6), Unable 0, Control: No problems 114 (64.4), Slight problems 50 (28.3), Moderate problems 10 (5.6), Severe problems 3 (1.7), Unable 0, unadj. p=0.05	same
						Multivariable analysis produced similar results
	16	The effects of implementing a point-of-care electronic template, prompt routine anxiety and depression screening in patients consulting for osteoarthritis (the Primary Care Osteoarthritis Trial): A cluster randomised trial in primary care	Mallen et al.	Across 12 months follow-up, either at baseline, 3, 6 or 12 months follow-up	Numeric Rating Scale for pain 0-10*	Intervention: mean 5.0 (SD 2.8), Control: 4.6 (2.9), difference 0.31 (95%CI 0.04-0.59), adj. p=0.027	worsened	Across 12 months follow-up	Healthcare professional visits
					Numeric Rating Scale for average pain 0-10	Intervention: mean 5.9 (SD 2.6) , Control: 5.5 (2.6), difference 0.29 (95%CI 0.05-0.52), adj. p=0.018	worsened		GP	Intervention: mean 2.86 (SD 2.25), Control: 2.42 (2.07), difference 0.431 (0.178-0.714), p=not reported	same
					Numeric Rating Scale for worst pain 0-10	Intervention: mean 7.0 (SD 2.6), Control: 6.7 (2.7), difference 0.15 (95%CI −0.09-0.40), adj. p=0.220	same		Practice nurse	Intervention: mean 0.03 (SD 0.17), Control: 0.03 (0.18), difference 0.004 (-0.015-0.026), p=not reported	same
					Numeric Rating Scale for interference of pain with daily activities 0-10	Intervention: mean 4.8 (SD 3.0), Control: 4.4 (3.0), difference 0.20 (95%CI−0.11-0.50), adj. p=0.20	same		Other	Intervention: mean 0.04 (SD 0.20), Control: 0.07 (0.34), difference -0.027 (-0.057-0.004), p=not reported	same
					Numeric Rating Scale for interference of pain with recreational activities 0-10	Intervention: mean 4.8 (SD 3.3), Control: 4.4 (3.2), difference 0.34 (95%CI 0.01-0.67), adj. p=0.046	worsened		NHS consultant	Intervention: mean 1.69 (SD 2.94), Control: 2.07 (4.38), difference -0.377 (-0.813- 0.109), p=not reported	same
					Numeric Rating Scale for interference of pain with work 0-10	Intervention: mean 4.5 (SD 3.2), Control: 4.0 (3.2), difference 0.32 (95%CI−0.01-0.65), adj. p=0.059	same		Private consultant	Intervention: mean 0.41 (SD 1.70), Control: 0.44 (1.93), difference -0.027 (-0.243- 0.241), p=not reported	same
					One subscale and item from Chronic Pain Grade (7-item)				Other' professionals in NHS hospitals	Intervention: mean 0.26 (SD 1.24), Control: 0.13 (0.53), difference 0.129 (0.022-0.284), p=not reported	same
					Subscale disability (range 0-100, ?-item)	Intervention: mean 46.8 (SD 30.1), Control: 42.7 (29.9), difference 2.87 (95%CI −0.22-5.96), adj. p=0.069	same		Other' professionals in private hospitals	Intervention: mean 0.05 (SD 0.50), Control: 0.06 (0.56), difference -0.006 (-0.067-0.069), p=not reported	same
					Single item disability days (4 categories)	Intervention: 0-3 650 (41.4%), 4-7 276 (17.6), 8-15 224 (14.3), 16+ 419 (26.7), Control: 0-3 1,390 (48.6), 4-7 427 (14.9), 8-15 349 (12.2), 16+ 697 (24.4), odds ratio 1.21 (95%CI 0.77-1.90), adj. p=0.406	same		Inpatient stay (days)	Intervention: mean 1.65 (SD 2.91), Control: 1.64 (3.19), difference 0.003 (-0.377-0.389), p=not reported	same
					Change in pain (Likert 0-5)	Intervention: Completely Recovered 58 (5.5%), Much Improved 168 (15.9), Improved 189 (17.9), No Change 349 (33.0), Worse 232 (21.9), Much Worse 63 (6.0), Control: Completely Recovered 132 (6.9), Much Improved 374 (19.5), Improved 421 (22.0), No Change 557 (29.0), Worse 348 (18.1), Much Worse 86 (4.5), odds ratio 1.46 (95%CI 1.01-2.12), p=0.046	worsened		Prescriptions (yes/no)
					Presence of widespread pain indicated on a blank manikin, ACR definition (yes/no)	Intervention: 395 (25.3%), Control: 656 (23.1), odds ratio 1.03 (95%CI 0.64-1.64), p=0.917	same		For anxiety/depression	Intervention: 100 (22.8%), Control: 150 (18.9), p=not reported	increased
					Presence of widespread pain indicated on a blank manikin, Manchester definition (yes/no)	Intervention: 238 (15.2%), Control: 316 (11.1), odds ratio 1.77 (95%CI 0.97-3.24), p=0.063	same		For osteoarthritis	Intervention: 343 (78%), Control: 567 (71), p=not reported	increased
					Generalized Anxiety Disorder questionnaire 7 (range 0-21, 7-item)	Intervention: mean 5.5 (SD 5.8), Control: 4.8 (5.4), difference 0.34 (95%CI −0.27-0.94), adj. p=0.272	same		Other
					Patient Health Questionnaire 9 (range 0-24, 9-item)	Intervention: mean 6.3 (SD 6.1), Control: 5.5 (5.8), difference 0.45 (95%CI −0.20-1.09), adj. p=0.176	same		Over-the-counter medications	Intervention: 201 (57.1%), Control: 373 (58.9), p=not reported	same
					SF-12 (range 0-100, 12-item)				Investigations/treatments	Intervention: 197 (55.9%), Control: 372 (58.8), p=not reported	decreased
					Subscales
					Physical Component	Intervention: mean 36.4 (SD 11.0), Control: 37.9 (11.6), difference −0.33 (95%CI −1.54-0.89), adj. p=0.598	same
					Mental Component	Intervention: mean 48.5 (SD 11.6), Control: 49.5 (11.5), difference −0.50 (95%CI −1.73-0.72), adj. p=0.418	same
					Topics doctor asked about (yes/no)
					How long you have had your pain	Intervention: 368 (73.5%), Control: 696 (76.4%), unadj. p=0.219	same
					The intensity of your pain	Intervention: 348 (69.5%), Control: 674 (74.0%), unadj. p=0.069	same
					How your pain interferes with daily activities	Intervention: 236 (47.1%), Control: 410 (45.0%), unadj. p=0.448	same
					Your mood	Intervention: 157 (31.3%), Control: 90 (9.9%), unadj. p<0.001	improved
					Doctor asked irrelevant questions (Likert 0-2)	Intervention: No 743 (82.6%), Unsure 106 (11.8%), Yes 50 (5.6%), Control: No 391 (79.1%), Unsure 62 (12.6%), Yes 41 (8.3%), unadj. p=0.117	same
					Satisfaction (Likert 0-2)	Intervention: No 89 (9.9%), Unsure 130 (14.5%), Yes 676 (75.5%), Control: No 71 (14.5%), Unsure 77 (15.7%), Yes 342 (69.8%), unadj. p=0.025	improved
					Only in patients with hip/knee osteoarthritis
					1 subscale from the short-form Western Ontario and McMaster Universities Arthritis Index function subscale (24-item)
					Subscales
					Physical function (range 0-32, 17-item)	Intervention: mean 12.3 (SD 7.9), Control: 11.4 (7.8), difference 0.48 (−0.28, 1.24), adj. p=0.215	same
	17	Randomized controlled trial of the effects of completing the Alcohol Use Disorders Identification Test questionnaire on self-reported hazardous drinkin	McCambridge et al.	2-3 months	Alcohol Use Disorders Identification Test (range 0-40, 10-item)*	Intervention: mean 8.3 (SD 6.0), Control: 9.7 (5.5), difference not reported, unadj. p=0.038	improved
					Units in past 7 days	Intervention: mean 15.9 (SD 19.6), Control: 18.7 (20.4), difference not reported, unadj. p=0.241	same
					Days drinking past month	Intervention: mean 9.0 (SD 7.2), Control: 8.6 (6.4), difference not reported, unadj. p=0.541	same
					Leeds Dependence Questionnaire (range 0-30, 10-item)	Intervention: mean 3.2 (SD 3.4), Control: 4.2 (3.4), difference not reported, unadj. p=0.013	improved
					Alcohol Problems Scale (range 0-47, 14-item)	Intervention: mean 1.6 (SD 1.8), Control: 1.8 (1.8), difference not reported, unadj. p=0.356	same
					Academic Role Expectations and Alcohol Scale (range ?, 5-item)	Intervention: mean 1.0 (SD 2.1), Control: 1.3 (2.3), difference not reported, unadj. p=0.132	same
	18	Diabetes Quality Improvement in Department of Veterans Affairs Ambulatory Care Clinics: A group-randomized clinical trial	Reiber et al.	Difference between baseline and 24 months	Selected items from Seattle Diabetes Questionnaire (29-item)			Difference between baseline and 24 months	HbA1c ≤8%	Intervention: before 0.59%, after 0.49, difference -0.10, Control: before 0.58, after 0.48, difference -0.10, difference-in-difference 0.00 (0.09), adj. p=0.98	same
					Single items/scales				diastolic blood pressure <90 mmHg	Intervention: before 0.52%, after 0.48, difference -0.04, Control: before 0.41, after 0.44, difference -0.03, difference-in-difference -0.07 (0.08), adj. p=0.23	same
					Check blood sugar ≥4 times/week	Intervention: before mean 0.49 , after 0.54, difference 0.05, Control: before 0.49, after 0.55, difference 0.06, difference-in-difference -0.01 (SD 0.08), adj. p=0.89	same		systolic blood pressure <140 mmHg	Intervention: before 0.87%, after 0.94, difference 0.07, Control: before 0.91, after 0.97, difference 0.06, difference-in-difference 0.01 (0.05), adj. p=0.20	same
					Check feet ≥4 times/week	Intervention: before mean 0.58 , after 0.69, difference 0.11, Control: before 0.60, after 0.66, difference 0.06, difference-in-difference 0.05 (SD 0.11), adj. p=0.22	same		LDL <130 mg/dl	Intervention: before 0.56%, after 0.68, difference 0.12, Control: before 0.59, after 0.68, difference 0.09, difference-in-difference 0.03 (0.09), adj. p=0.47	same
					Follow meal plan	Intervention: before mean 0.54 , after 0.60, difference 0.06, Control: before 0.57, after 0.59, difference 0.02, difference-in-difference 0.04 (SD 0.08), adj. p=0.15	same		HDL >35 ng/dl	Intervention: before 0.60%, after 0.68, difference 0.08, Control: before 0.67, after 0.67, difference -0.00, difference-in-difference -0.08 (0.08), adj. p=0.47	same
					QOL - not concerned	Intervention: before mean 0.68, after 0.68, difference 0.00, Control: before 0.66, after 0.68, difference 0.02, difference-in-difference -0.02 (SD 0.08), adj. p=0.39	same
					Know enough about who, call	Intervention: before mean 0.54, after 0.62, difference 0.08, Control: before 0.55, after 0.56, difference 0.01, difference-in-difference -0.07 (SD 0.08), adj. p=0.10	same
					Know enough about when, call	Intervention: before mean 0.55, after 0.65, difference 0.10, Control: before 0.55, after 0.60, difference 0.05, difference-in-difference 0.05 (SD 0.08), adj. p=0.14	same
					Know enough about medications	Intervention: before mean 0.77, after 0.81, difference 0.04, Control: before 0.77, after 0.80, difference 0.03, difference-in-difference 0.01 (SD 0.06), adj. p=0.10	same
					Know enough about meal plan	Intervention: before mean 0.66, after 0.73, difference 0.07, Control: before 0.64, after 0.71, difference 0.07, difference-in-difference 0.00 (SD 0.04), adj. p=0.69	same
					Know enough about controlling blood sugar	Intervention: before mean 0.76, after 0.82, difference 0.06, Control: before 0.79, after 0.81, difference 0.02, difference-in-difference 0.04 (SD 0.08), adj. p=0.37	same
					Know enough about weight control	Intervention: before mean 0.62, after 0.70, difference 0.08, Control: before 0.58, after 0.64, difference 0.06, difference-in-difference 0.02 (SD 0.10), adj. p=0.35	same
					Know enough about checking feet	Intervention: before mean 0.60, after 0.73, difference 0.13, Control: before 0.62, after 0.71, difference 0.09, difference-in-difference 0.04 (SD 0.07), adj. p=0.13	same
					Know enough about choosing shoes	Intervention: before mean 0.50, after 0.66, difference 0.16, Control: before 0.54, after 0.61, difference 0.07, difference-in-difference 0.09 (SD 0.08), adj. p=0.03	improved
					Know enough about complications	Intervention: before mean 0.62, after 0.75, difference 0.13, Control: before 0.59, after 0.68, difference 0.09, difference-in-difference 0.04 (SD 0.06), adj. p=0.18	same
					Seattle Outpatient Satisfaction Questionnaire (21-item)
					Subscales
					Humanistic Scale (range ?, 12-items)	Intervention: before mean 74.51 (SD not reported), after 74.45, difference -0.06, Control: before 74.55, after 73.61, difference -0.94, difference-in-difference 0.88 (3.55), adj. p=0.61	same
					Oranization score (range ?, ?-items)	Intervention: before mean 65.89 (SD not reported), after 64.38, difference -1.51, Control: before 64.41, after 62.04, difference -2.37, difference-in-difference 0.86 (3.16), adj. p=0.51	same
					Single items/scales
					% Satisfied with doctor’s explanations	Intervention: before 0.87%, after 0.87, difference 0.00, Control: before 0.86, after 0.89, difference 0.03, difference-in-difference -0.03 (0.04), adj. p=0.47	same
					% Satisfied with current treatment for diabetes	Intervention: before 0.89%, after 0.90, difference 0.01, Control: before 0.89, after 0.90, difference 0.01, difference-in-difference 0.00 (0.03), adj. p=0.74	same
					SF-36 (36-item)
					Subscales
					Physical Component Summary Score	Not reported, stated not, be different.	same
					Mental Component Summary Score	Not reported, stated not, be different.	same
	19	Does monitoring change in function in community-dwelling older adults alter outcome? A randomized controlled trial	Richardson et al.	Difference between baseline and 3 months	SF-36* (36-item)			Difference between baseline and 3 months	Instrumental activities of daily living (IADL) (range 0-23)	Intervention: before mean 21.77 (SD 2.68), 3 months 20.78 (4.63), Control: before 21.89 (2.49), 3 months 21.00 (4.14), difference-in-difference not reported, adj. p>0.05	same
					Subscales				Activities of daily living (range 0-20)	Intervention: before mean 17.55 (SD 0.88), 3 months 17.04 (1.97), Control: before 17.53 (1.02), 3 months 17.20 (1.99), difference-in-difference not reported, adj. p>0.05	same
					Physical functioning	Intervention: before mean 73.87 (SD 24.89), 3 months 66.69 (27.75), Control: before 73.68 (25.52), 3 months 67.74 (27.87), difference-in-difference not reported, adj. p>0.05	same		SAILS total score (range 0-20, 5-item)	Intervention: before mean 16.27 (SD 1.96), 3 months 13.89 (2.15), Control: before 16.9 (1.85), 3 months 13.57 (2.49), difference-in-difference not reported, adj. p<0.01	improved (less decrease)
					Social functioning	Intervention: before mean 90.96 (SD 18.19), 3 months 87.52 (21.82), Control: before 91.26 (17.86), 3 months 86.43 (21.61), difference-in-difference not reported, adj. p>0.05	same		SAILS time score	Intervention: before mean 166.52 (SD 66.11), 3 months 160.82 (56.46), Control: before 49.7 (58.66), 3 months 159.00 (62.55), difference-in-difference not reported, adj. p>0.05	same
					Role physical	Intervention: before mean 75.94 (SD 36.85), 3 months 77.70 (36.49), Control: before 76.54 (35.18), 3 months 68.58 (41.43), difference-in-difference not reported, adj. p>0.05	same		Balance (range 0-4)	Intervention: before mean 3.23 (SD 1.17), 3 months 3.43 (0.91), Control: before 3.28 (1.05), 3 months 3.22 (1.15), difference-in-difference not reported, adj. p<0.05	improved
					Role mental	Intervention: before mean 89.8 (SD 26.20), 3 months 89.81 (24.56), Control: before 88.55 (25.7), 3 months 86.14 (30.12), difference-in-difference not reported, adj. p>0.05	same		Repeated chair stands (seconds)	Intervention: before mean 14.22 (SD 4.68), 3 months 14.15 (6.56), Control: before 13.86 (5.21), 3 months 13.31 (3.92), difference-in-difference not reported, adj. p>0.05	same
					Mental health	Intervention: before mean 83.82 (SD 14.06), 3 months 81.15 (16.19), Control: before 82.11 (15.29), 3 months 80.28 (17.96), difference-in-difference not reported, adj. p>0.05	same		Total time 2-minutewalk (metres walked)	Intervention: before mean 140.11 (SD 36.54), 3 months 140.05 (35.46), Control: before 131.93 (37.26), 3 months 136.66 (40.19), difference-in-difference not reported, adj. p>0.05	same
					Vitality	Intervention: before mean 64.32 (SD 20.39), 3 months 62.93 (20.64), Control: before 63.93 (20.19), 3 months 57.83 (21.20), difference-in-difference not reported, adj. p<0.01	improved		Physical performance scale (range 0-21)	Intervention: before mean 19.21 (SD 2.69), 3 months 18.79 (3.43), Control: before 19.25 (2.54), 3 months 18.48 (3.22), difference-in-difference not reported, adj. p<0.01	improved (less decrease)
					Pain	Intervention: before mean 74.04 (SD 22.87), 3 months 71.44 (22.08), Control: before 77.52 (21.55), 3 months 71.29 (24.29), difference-in-difference not reported, adj. p>0.05	same		Physical performance (time/s)	Intervention: before mean 600.08 (SD 120.46), 3 months 618.46 (79.81), Control: before 598.03 (125.92), 3 months 614.09 (94.43), difference-in-difference not reported, adj. p>0.05	same
					General health perception	Intervention: before mean 73.67 (SD 19.63), 3 months 70.85 (20.28), Control: before 71.24 (19.69), 3 months 68.08 (17.93), difference-in-difference not reported, adj. p>0.05	same		Grip strength (D)	Intervention: before mean 26.41 (SD 12.11), 3 months 25.25 (11.72), Control: before 25.47 (10.39), 3 months 23.07 (10.38), difference-in-difference not reported, adj. p<0.05	improved (less decrease)
					Change in health in past 12 months	Intervention: before mean 40.45 (SD 14.81), 3 months 39.33 (15.58), Control: before 42.14 (15.54), 3 months 37.34 (17.22), difference-in-difference not reported, adj. p>0.05	same		Grip strength (ND)	Intervention: before mean 25.37 (SD 11.09), 3 months 24.38 (11.33), Control: before 23.85 (10.13), 3 months 22.16 (10.39), difference-in-difference not reported, adj. p>0.05	same
					Self Reported Task and Modification Scale (27-item)				Hip flexors (D)	Intervention: before mean 14.89 (SD 6.08), 3 months 14.46 (6.76), Control: before 13.16 (4.96), 3 months 13.11 (6.46), difference-in-difference not reported, adj. p>0.05	same
					Subscales				Hip flexors (ND)	Intervention: before mean 15.2 (SD 6.32), 3 months 14.42 (6.58), Control: before 13.57 (5.28), 3 months 14.16 (7.22), difference-in-difference not reported, adj. p<0.05	worsened (more decrease)
					Total difficulty (range 0-71)	Intervention: before mean 31.19 (SD 4.86), 3 months 31.43 (6.58), Control: before 30.27 (4.16), 3 months 30.95 (5.98), difference-in-difference not reported, adj. p>0.05	same		Quadriceps (ND)	Intervention: before mean 19.65 (SD 6.86), 3 months 20.18 (8.64), Control: before 18.14 (6.08), 3 months 19.59 (7.87), difference-in-difference not reported, adj. p>0.05	same
					Total frequency (range 0-71)	Intervention: before mean 33.05 (SD 7.85), 3 months 32.87 (10.03), Control: before 31.97 (5.81), 3 months 33.55 (9.63), difference-in-difference not reported, adj. p<0.05	improved (more decrease)
					Total modification (range 0-71)	Intervention: before mean 31.16 (SD 4.70), 3 months 30.11 (4.03), Control: before 30.36 (4.49), 3 months 31.08 (5.29), difference-in-difference not reported, adj. p<0.05	improved (more decrease)
					Health Utility Index (range 0-1, 15-items)	Intervention: before mean 0.74 (SD 0.16), 3 months 0.70 (0.21), Control: before 0.74 (0.18), 3 months 0.70 (0.19), difference-in-difference not reported, adj. p>0.05	same
	20	Assessing the use of health-related quality of life measures in the routine clinical care of lung-transplant patients	Santana et al.	6 months	Symptoms discussed (number of issues discussed that are exclusively related, the health domains included in the HUI score card)	Intervention: mean 1.75 (SD 1.15), Control: 1.36 (1.00), difference 0.39, adj. p=0.003	improved		Clinical actions (any of the following: reduction/addition of medicines, change in treatment, number of tests ordered, and referrals, other health care providers)	Intervention: mean 3.27 (SD 3.35), Control: 2.19 (2.84), difference 1.08, adj. p=0.001	increase
					Management of symptoms	Intervention: mean 3.27 (SD 3.35), Control: 2.19 (2.84), difference 1.08, adj. p=0.001	improved
					EQ-5D index (range -0.11-1.00, 5-item)	Intervention: mean 0.72 (SD 0.25), Control: 0.75 (0.23), difference 0.03, adj. p=0.48	same
	21	Post-Up Study: Postpartum Depression Screening in Well-Child Care and Maternal Outcomes	van der Zee-van den Berg et al.	9 months	Dutch Mini International Neuropsychiatric Interview (MINI) version 5.0.0 (59-item)*
					Categorized as major depression (>=5 symptoms) vs. not*	Intervention: major depression 11 (0.6%), Control major depression 31 (2.5), difference 0.30 (95%CI 0.13-0.66), adj. p=0.001	improved
					Categorized as major or minor depression (>=5 symptoms or >=2 symptoms) vs. not*	Intervention: minor or major depression 56 (3.0%), Control minor or major depression 105 (8.4), difference 0.38 (95%CI 0.24-0.61), adj. p<0.001	improved
				12 months	Maternal Self-Efficacy in the Nurturing Role questionnaire (range 16-112, 16-item)	Intervention: mean 100.8 (SD not reported), Control 98.0, difference 2.19 (95%CI 1.48-2.89) , adj. p<0.001	improved
					SF-12 (12-item)
					Subscales
					Physical Component Summary Score (range 0-100)	Intervention: mean 52.4 (SD not reported), Control 52.8, difference −0.53 (95%CI −1.29-0.23), adj. p=0.07	same
					Mental Component Summary Score (range 0-100)	Intervention: mean 51.7(SD not reported), Control 49.2, difference 2.17 (95%CI 1.33-3.02), adj. p<0.001	improved
					Spielberger State-Trait Anxiety Inventory (range 20-80, 6-item)	Intervention: mean 33.9 (SD not reported), Control 37.3, difference −3.09 (95%CI −4.43-−1.75), adj. p<0.001	improved
					Ages and Stages Questionnaire–Social Emotional (range ?, 34-item)	Intervention: mean 13.0 (SD not reported), Control 14.4, difference −1.06 (95%CI −2.14-0.01), adj. p=0.02	improved
	22	Improving patient reported outcome measures (PROMs) in total knee replacement by changing implant and preserving the infrapatella fatpad: a quality improvement project	Partridge et al.	Change between 6 months and preoperative	Oxford Knee Score (range 0-48, 12-item)	Intervention: mean 16.7 (95%CI 16.2-17.1), Control: 14.0 (13.3-14.6), difference not reported, unadj. p<0.001	improved
					EQ-5D index (range 0-1, 5-item)	Intervention: mean 0.311 (95%CI 0.295-0.327), Control: 0.258 (0.237-0.280), difference not reported, unadj. p<0.001	improved
						The improvement increased even further (slightly) in the 2nd PDSA cycle
	23	Impact on hospital performance of introducing routine patient reported outcome measures in surgery	Varagunam et al.	Preoperative	Hip replacement patients
					Oxford Hip Score (range 0-48, 12-item)	2009/2010: mean 18.33 (SD 8.41), 2010/2011: 18.31 (SD 8.37), 2011/2012:18.07 (SD 8.30), difference-in-difference 2010/2011: −0.03 (−0.16, 0.11), adj. p>0.05, 2011/2012−0.26 (−0.39, −0.13), adj. p<0.001	improved
					EQ-5D index (range -0.59-1, 5-item)	2009/2010: mean 0.36 (SD 0.32), 2010/2011: 0.36 (SD 0.32), 2011/2012:0.35 (SD 0.32), difference-in-difference 2010/2011: 0.002 (95%CI −0.003-0.008), adj. p>0.05, 2011/2012−0.003 (95%CI −0.008-0.002), adj. p>0.05	same
					Knee replacement patients
					Oxford Knee Score (range 0-48, 12-item)	2009/2010: mean 18.82 (SD 7.74), 2010/2011: 18.90 (SD 7.76), 2011/2012:18.77 (SD 7.68), difference-in-difference 2010/2011: 0.08 (−0.04, 0.21), adj. p>0.05, 2011/2012−0.06 (−0.18, 0.07), adj. p>0.05	same
					EQ-5D index (range -0.59-1, 5-item)	2009/2010: mean 0.40 (SD 0.31), 2010/2011: 0.41 (SD 0.31), 2011/2012:0.41 (SD 0.31), difference-in-difference 2010/2011: 0.001 (95%CI −0.004-0.006), adj. p>0.05, 2011/20120.002 (95%CI −0.002-0.007), adj. p>0.05	same
					Varicose Veins surgery patients
					Aberdeen varicose vein questionnaire (range 0-100, 13-item)	2009/2010: mean 18.94 (SD 10.24), 2010/2011: 18.46 (SD 10.04), 2011/2012:20.01 (SD 10.74), difference-in-difference 2010/2011: −0.48 (−0.80, −0.16), adj. p<0.01, 2011/2012 1.07 (0.73, 1.42), adj. p<0.001	improved then worsened
					EQ-5D index (range -0.59-1, 5-item)	2009/2010: mean 0.77 (SD 0.21), 2010/2011: 0.77 (SD 0.22), 2011/2012:0.76 (SD 0.22), difference-in-difference 2010/2011: −0.004 (95%CI −0.011-0.003), adj. p>0.05, 2011/2012−0.015 (95%CI −0.022-−0.008), adj. p<0.001	worsened
					Hernia repair patients
					EQ-5D index (range -0.59-1, 5-item)	2009/2010: mean 0.79 (SD 0.20), 2010/2011: 0.79 (SD 0.19), 2011/2012:0.79 (SD 0.20), difference-in-difference 2010/2011: −0.003 (−0.007, 0.001), adj. p>0.05, 2011/2012−0.003 (−0.007, 0.004), adj. p>0.05	same
				3 months	Varicose Veins surgery patients
					Aberdeen varicose vein questionnaire (range 0-100, 13-item)	2009/2010: mean 10.94 (SD 9.99), 2010/2011: 10.91 (SD 9.80), 2011/2012:12.16 (SD 10.82), difference-in-difference 2010/2011: 0.26 (0.01-0.51), adj. p<0.05, 2011/2012 0.57 (0.30-0.84), adj. p<0.001	worsened
					EQ-5D index (range -0.59-1, 5-item)	2009/2010: mean 0.86 (SD 0.20), 2010/2011: 0.86 (0.21), 2011/2012:0.85 (0.22), difference-in-difference 2010/2011: −0.004 (−0.010-0.001), adj. p>0.05, 2011/2012 −0.003 (−0.009-0.002), adj. p>0.05	same
					Hernia repair patients
					EQ-5D index (range -0.59-1, 5-item)	2009/2010: mean 0.87 (SD 0.19), 2010/2011: 0.87 (SD 0.19), 2011/2012:0.87 (SD 0.19), difference-in-difference 2010/2011: −0.001 (−0.005-0.002), adj. p>0.05, 2011/20120.001 (−0.003-0.004), adj. p>0.05	same
				6 months	Hip replacement patients
					Oxford Hip Score (range 0-48, 12-item)	2009/2010: mean 38.18 (SD 9.45), 2010/2011: 38.18 (SD 9.52), 2011/2012:38.35 (SD 9.33), difference-in-difference 2010/2011: −0.01 (−0.15-0.13), adj. p>0.05, 2011/2012 0.25 (0.11-0.38), adj. p<0.001	worsened
					EQ-5D index (range -0.59-1, 5-item)	2009/2010: mean 0.77 (SD 0.26), 2010/2011: 0.77 (0.26), 2011/2012:0.77 (0.25), difference-in-difference 2010/2011: −0.001 (−0.005-0.003), adj. p>0.05, 2011/2012 0.006 (0.002-0.010), adj. p<0.001	improved
					Knee replacement patients
					Oxford Knee Score (range 0-48, 12-item)	2009/2010: mean 33.64 (SD 10.15), 2010/2011: 33.91 (SD 10.10), 2011/2012:34.03 (SD 10.11), difference-in-difference 2010/2011: 0.22 (0.08-0.37), adj. p<0.01, 2011/2012 0.41 (0.28-0.55), adj. p<0.001	worsened
					EQ-5D index (range -0.59-1, 5-item)	2009/2010: mean 0.70 (SD 0.27), 2010/2011: 0.71 (0.26), 2011/2012:0.71 (0.27), difference-in-difference 2010/2011: 0.004 (0.001-0.008), adj. p<0.05, 2011/2012 0.007 (0.003-0.011), adj. p<0.001	improved
					Variation of PROMs in providers (n=180)
					Data not available
					Outlier status provider (n=180)
				3 months	Varicose Veins surgery patients (n=69)
					Aberdeen varicose vein questionnaire (range 0-100, 13-item)	[>2SD (above)] 2009/2010: 6 (9%), 2010/2011: 4 (6), 2011/2012:7 (10), [<2SD (below)] 2009/2010: 6 (9), 2010/2011: 7 (10), 2011/20128 (12), no change over time	same
					EQ-5D index (range -0.59-1, 5-item)	[>2SD (above)] 2009/2010: 3 (4%), 2010/2011: 2 (3), 2011/2012:3 (4), [<2SD (below)] 2009/2010: 2 (3), 2010/2011: 5 (7), 2011/20123 (4), no change over time	same
					Hernia repair patients (n=160)
					EQ-5D index (range -0.59-1, 5-item)	[>2SD (above)] 2009/2010: 1 (1%), 2010/2011: 8 (5), 2011/2012:9 (6), [<2SD (below)] 2009/2010: 5 (3), 2010/2011: 3 (2), 2011/20125 (3), no change over time	same
				6 months	Hip replacement patients (n=180)
					Oxford Hip Score (range 0-48, 12-item)	[>2SD (above)] 2009/2010: 13 (7%), 2010/2011: 17 (9), 2011/2012:18 (10), [<2SD (below)] 2009/2010: 28 (16), 2010/2011: 23 (13), 2011/201232 (18), no change over time	same
					EQ-5D index (range -0.59-1, 5-item)	[>2SD (above)] 2009/2010: 14 (8%), 2010/2011: 15 (8), 2011/2012:13 (7), [<2SD (below)] 2009/2010: 16 (9), 2010/2011: 15 (8), 2011/201219 (11), no change over time	same
					Knee replacement patients (n=180)
					Oxford Knee Score (range 0-48, 12-item)	[>2SD (above)] 2009/2010: 20 (11%), 2010/2011: 20 (11), 2011/2012:17 (9), [<2SD (below)] 2009/2010: 15 (8), 2010/2011: 15 (8), 2011/201223 (13), no change over time	same
					EQ-5D index (range -0.59-1, 5-item)	[>2SD (above)] 2009/2010: 14 (8%), 2010/2011: 10 (5), 2011/2012:9 (5), [<2SD (below)] 2009/2010: 17 (9), 2010/2011: 28 (16), 2011/201220 (11), no change over time	same
					Consistency of outlier status
				3 months	Varicose Veins surgery patients (n=69)
					Aberdeen varicose vein questionnaire (range 0-100, 13-item)	[>2SD (above)] 2009/2010: 10 (14%) 2010/2011: 2 (3), 2011/2012:1 (1), kappa: 0.23, [<2SD (below)] 2009/2010: 6 (9%) 2010/2011: 6 (9), 2011/2012:1 (1), kappa: 0.36	outlier status not consistent
					EQ-5D index (range -0.59-1, 5-item)	[>2SD (above)] 2009/2010: 6 (9%) 2010/2011: 2 (3), 2011/2012:0 (0), kappa: 0.16, [<2SD (below)] 2009/2010: 6 (9%) 2010/2011: 1 (1), 2011/2012:0 (0), kappa: 0.1	outlier status not consistent
					Hernia repair patients (n=160)
					EQ-5D index (range -0.59-1, 5-item)	[>2SD (above)] 2009/2010: 14 (9%) 2010/2011: 2 (1), 2011/2012:0 (0), kappa: 0.08, [<2SD (below)] 2009/2010: 13 (8%) 2010/2011: 0 (0), 2011/2012:0 (0), kappa: −0.30	outlier status not consistent
				6 months	Hip replacement patients (n=180)
					Oxford Hip Score (range 0-48, 12-item)	[>2SD (above)] 2009/2010: 16 (9%) 2010/2011: 7 (4), 2011/2012:6 (3), kappa: 0.47, [<2SD (below)] 2009/2010: 26 (14%) 2010/2011: 18 (10), 2011/2012:7 (4), kappa: 0.39	outlier status not consistent
					EQ-5D index (range -0.59-1, 5-item)	[>2SD (above)] 2009/2010: 18 (10%) 2010/2011: 6 (3), 2011/2012:4 (2), kappa: 0.38, [<2SD (below)] 2009/2010: 24 (13%) 2010/2011: 7 (4), 2011/2012:4 (2), kappa: 0.32	outlier status not consistent
					Knee replacement patients (n=180)
					Oxford Knee Score (range 0-48, 12-item)	[>2SD (above)] 2009/2010: 23 (13%) 2010/2011: 8 (4), 2011/2012:6 (3), kappa: 0.39, [<2SD (below)] 2009/2010: 25 (14%) 2010/2011: 8 (4), 2011/2012:4 (2), kappa: 0.31	outlier status not consistent
					EQ-5D index (range -0.59-1, 5-item)	[>2SD (above)] 2009/2010: 17 (10%) 2010/2011: 2 (1), 2011/2012:4 (2), kappa: 0.39, [<2SD (below)] 2009/2010: 37 (21%) 2010/2011: 5 (3), 2011/2012:6 (3), kappa: 0.27	outlier status not consistent
					Additional investigation of mean PROM scores each year, set out agains the PROMs scores of 2009/2010 in quantiles,provided insight into whether regression, the mean played a role. The authors concluded it did. See tab graphical results.
	24	Reducing gender disparities in post-total knee arthroplasty expectations through a decision aid	Volkmann and FitzGerald	Directly after intervention	Adapted Western Ontario and McMaster Universities Osteoarthritis Index on pain and physical function expectations (11-item)*
					Subscales
					Pain (range 0-100)	Females: before mean 27.0 (SD not reported), after 21.8, difference 5.2 (95%CI −0.7-11.0), unadj. p=0.08. Males: before 21.3, after 19.6, difference 1.8 (95%CI −5.8-9.4), unadj. p=0.6	same
					Physical Function (range 0-100)	Females: before mean 22.8 (SD not reported), after 20.7, difference 2.5 (95%CI −2.8-7.0), unadj. p=0.4. Males: before 22.9, after 20.7, difference 2.2 (95%CI −4.2-8.6), unadj. p=0.5	same
					Single item on decision readiness: "If you were, make a decision about knee surgery TODAY, how ready would you be, make that decision?” (0-5 Likert, categorized into "Not ready at all" vs. else)	Females: before 53.8%, after 29.3, difference not reported, unadj. p=0.01. Males: before 42.1, after 29.3, difference not reported, unadj. p=0.9.	improved (in females only)
					Decision Conflict Scale (range 0-100, 16-item)	Females: before mean 39.8 (SD 19.5), after 31.6 (13.9), p<0.0001. Males: before 42.4 (18.2), after 32.3 (17.7), unadj. p=0.06.	improved (in females only)
					Factual recall of the video based on quiz of which of the characters in the video had surgery	Females: correct 78% of the time, males: correct 62% of the time, between female-male difference unadj. p=0.03	no before/after comparison
	25	Comparative Effectiveness of a Technology-Facilitated Depression Care Management Model in Safety-Net Primary Care Patients With Type 2 Diabetes: 6-Month Outcomes of a Large Clinical Trial	Wu et al.	6 months	Patient Health Questionnaire for depression (0-27, 9-item)*	Intervention 1: mean 5.05 (SD 0.47), Intervention 2: 5.16 (0.48), Control: 6.35 (0.49), difference not reported, adj. p=0.02 (int 1 v con), p=0.02 (int 2 v con), p=0.81 (int 2 v int 1)	improved (in both intervention groups)		HBA1c value	Intervention 1: 7.79 (0.16), Intervention 2: 8.05 (0.16), Control: 7.95 (0.17), difference not reported, adj. p=0.41 (int 1 v con), p=0.57 (int 2 v con), p=0.1 (int 2 v int 1)	same
					Days per week of diabetes self-care.	Intervention 1: mean 4.70 (SD 0.12), Intervention 2: 4.78 (0.12), Control: 4.66 (0.13), difference not reported, adj. p=0.8 (int 1 v con), p=0.38 (int 2 v con), p=0.52 (int 2 v int 1)	same		Total cholesterol	Intervention 1: 166.90 (4.96), Intervention 2: 160.46 (5.04), Control: 176.40 (5.27), difference not reported, adj. p=0.12 (int 1 v con), p=0.01 (int 2 v con), p=0.16 (int 2 v int 1)	improved (in intervention 2)
					Days of participating in at least 30 min of exercise during previous week.	Intervention 1: mean 4.90 (SD 0.26), Intervention 2: 4.86 (0.27), Control: 4.73 (0.28), difference not reported, adj. p=0.59( int 1 v con), p=0.66 (int 2 v con), p=0.88 (int 2 v int 1)	same		HBA1c tested (yes/no)	Intervention 1: not reported, Intervention 2: not reported, Control: not reported, dif. int 1 v con: 1.82 (0.89-3.71), adj. p=0.1, dif. int 2 v con: 3.40 (1.58-7.31), adj. p=<.001, dif. int 2 v int 1: 1.87 (0.82-4.27), adj. p=0.14	improved (in intervention 2)
					SF-12 (12-item)
					Subscales
					Physical Component (range 0-100)	Intervention 1: mean 42.46 (SD 0.95), Intervention 2: 41.87 (0.95), Control: 42.99 (0.97), difference not reported, adj. p=0.63 (int 1 v con), p=0.27 (int 2 v con), p=0.55 (int 2 v int 1)	same
					Mental Component (range 0-100)	Intervention 1: mean 50.07 (SD 1.01), Intervention 2: 49.87 (1.02), Control: 48.38 (1.04), difference not reported, adj. p=0.16 (int 1 v con), p=0.17 (int 2 v con), p=0.85 (int 2 v int 1)	same
					Sheehan Disability Scale (range 0-30, 3-item)	Intervention 1: mean 2.61 (SD 0.25), Intervention 2: 2.59 (0.25), Control: 3.21 (0.26), difference not reported, adj. p=0.04 (int 1 v con), p=0.03 (int 2 v con), p=0.95 (int 2 v int 1)	improved (in both intervention groups)
					Satisfaction with diabetes care (0-4 Likert)	Intervention 1: mean 4.15 (SD 0.09), Intervention 2: 4.20 (0.09), Control: 4.01 (0.09), difference not reported, adj. p=0.17 (int 1 v con), p=0.05 (int 2 v con), p=0.58 (int 2 v int 1)	improved (in intervention 2)
					Satisfaction with care for emotional problems (0-4 Likert)	Intervention 1: mean 3.64 (SD 0.10), Intervention 2: 3.46 (0.10), Control: 3.25 (0.10), difference not reported, adj. p=0.01 (int 1 v con), p=0.07 (int 2 v con), p=0.06 (int 2 v int 1)	improved (in intervention 1)
						Binary outcome version of the PHQ-9 (≥10) produced similar results.
	26	Improving perioperative pain management: a preintervention and postintervention study in 7 developing countries	Zaslansky et al.	Difference between before and 4 months after implementation	4 selected items from the International Pain outcomes Questionnaire (13-item)			Baseline	Number of providers applying, the IASP call for the research project;	43 providers responded, the call, of which 13 were selected	no before/after comparison
					Single items/scales				Number of PIs that completed the administrative phase of joining PAIN OUT;	8 providers completed the administrative steps	no before/after comparison
					Pain intensity: worst pain since surgery ≥6/10	6 wards improved, whilst 7 had no change, and 1 ward detoriated.	improved		Number of hospitals that completed the program and within the designated timeframe	8 providers (15 wards) completed the program	no before/after comparison
					Interference of pain with activities in bed (eg, sitting up or turning) ≥ 4/10	4 wards improved, whilst 9 had no change, and 1 ward detoriated.	improved		Missing data (more than 5%) collected at baseline and postintervention for key variables.	Before: 3 wards have missing records in demographical variables, 8 wards in process variables, and 2 wards in PROMs, After: 2 wards have missing records in demographical variables, 6 wards in process variables, and 1 ward in PROMs.	no before/after comparison
					Adverse effect: nausea ≥4/10	4 wards improved, whilst 9 had no change, and 1 ward detoriated.	improved	Difference between before and 4 months after implementation	Assessment of pain;	5 wards were already at max at baseline, 3 improved, whilst 5 had no change, and 1 ward detoriated.	improved
					Perception of care: wish more treatment for pain = YES	7 wards improved, whilst 5 had no change, and 2 wards detoriated.	improved		Providing information about pain treatment options	6 wards improved, whilst 4 had no change, and 4 wards detoriated.	same
									Infiltrating the surgical wound at the end of surgery	6 wards improved, whilst 8 had no change, and 0 wards detoriated.	improved
									Administering a nonopioid on the ward.	3 wards were already at max at baseline, 2 improved, whilst 5 had no change, and 4 wards detoriated.	same
	27A	Measuring Quality of Life in Routine Oncology Practice Improves Communication and Patient Well-Being: A Randomized Controlled Trial	Velikova et al.	At 3rd visit (time between visits not given)	Functional Assessment of Cancer–General (range 0-108, 27-item)*	Intervention: mean 70.6 (SD 16.59), Attention-Control: 72.3 (18.56), Control: 73.2 (17.64), int v. con difference 8.01 (95%CI 2.37-13.64), adj p=0.006, int v. att-con 0.76 (95%CI -6.85-5.32), adj. p=0.80	improved (in both intervention and attention-control, compared, control)	Over all 3 visits (time between visits not given)	Number of medical (cancer treatment, symptomatic/supportive treatment, investigations, and referrals) decisions made*	Intervention: mean 1.9 (SD 0.89), Attention-Control: 2.0 (1.02) Control: 2.1 (0.98) difference not reported, adj. p=0.60	same
					Symptoms discussed of the EORTC QLQ-C30				Number of non-medical (advice on lifestyle, coping, and reassurance) decisions made*	Intervention: mean 0.6 (SD 0.64), Attention-Control: 0.8 (0.72) Control: 0.5 (0.60) difference not reported, adj. p=0.14	same
					Subscales				Length of visit (minutes)	Intervention: mean 12.6 (SD 7.22), Attention-Control: 13.6 (6.42), Control: 12.8 (7.00), difference not reported, adj. p=0.69	same
					Number of symptoms discussed (range 0-7)*	Intervention: mean 3.3 (SD 1.63), Attention-Control: 2.6 (1.56) Control: 2.7 (1.53) difference not reported, adj. p=0.03	improved (in intervention group)
					Number of functional issues discussed (range 0-5)*	Intervention: mean 1.6 (SD 1.10), Attention-Control: 1.5 (1.05) Control: 1.4 (1.28) difference not reported, adj. p=0.53	same
					Other symptoms discussed	Intervention: mean 3.5 (SD 2.42), Attention-Control: 3.2 (2.15) Control: 3.5 (2.52) difference not reported, adj. p=0.81	same
	27B	Patients report improvements in continuity of care when quality of life assessments are used routinely in oncology practice: secondary outcomes of a randomised controlled trial	Velikova et al. (2010)	At 3rd visit (time between visits not given)	Medical Care Questionnaire (15-item, each scale range 0-100)
					Subscales
					Communication	Intervention vs. control: mean change 4.51 (95%CI 0.47, 8.56), p-value 0.03; Intervention vs. attention control 3.14 (-1.29, 7.57), p=0.16	improved (in intervention group)
					Coordination	Intervention vs. control: mean change 0.20 (95%CI -4.64, 5.03), p-value 0.94; Intervention vs. attention control 3.36 (-1.87, 8.60), p=0.21	same
					Patient preferences	Intervention vs. control: mean change 3.32 (95%CI -2.57, 9.20), p-value 0.027; Intervention vs. attention control 0.09 (-6.50, 6.32), p=0.098	improved (in intervention group)
					Satisfaction (single item, Likert 0-4)	Intervention: 48% reported excellent, 40% very good, 11% good, 1% very poor/poor/fair; attention-control 49, 40, 9, 3 respectively; control: 45, 38, 9, 9, respectively, unadj. dif. not reported, p-value not reported, reported not, be different	same
					Patients evaluation of the intervention (descriptive; sort of quantitive also)
					Felt the doctors considered their daily activities	Intervention: 65%, attention-control: 53%, control: not reported, unadj. dif. not reported, p-value not reported	Increased
					Felt the doctors considered their emotions	Intervention: 87%, attention-control: 71%, control: not reported, unadj. dif. not reported, p-value not reported	Increased
					Felt the doctors considered their quality of life	Intervention: 90%, attention-control: 74%, control: not reported, unadj. dif. not reported, p-value not reported	Increased
	28	Comprehensive and subacute care interventions improve health-related quality of life for older patients after surgery for hip fracture: A randomised controlled trial	Shyu et al.	12 months	SF-36 (36-item)
					Subscales
					Physical Component (range 0-100)	Intervention: mean 64.25 (SD 11.19), Control 1: 65.92 ( 9.69), Con 2trol 2: 60.61 (11.19, adj. difference Int v. Con 1 4.10, adj. p<0.05, adj. difference Con 1 v. Con 2 5.35, adj. p<0.01	improved (both intervention and control 1)
					Mental Component (range 0-100)	Intervention: mean 52.72 (SD 10.70), Control 1: 51.50 ( 8.11), Con 2trol 2: 51.64 ( 9.64, adj. difference Int v. Con 1 1.27, adj. p>0.05, adj. difference Con 1 v. Con 2 0.41, adj. p>0.05	same
					Physical functioning (range 0-100)	Intervention: mean 64.45 (SD 28.60), Control 1: 66.85 ( 27.74), Con 2trol 2: 55.86 ( 31.91, adj. difference Int v. Con 1 10.33, adj. p<0.05, adj. difference Con 1 v. Con 2 10.93, adj. p<0.05	improved (both intervention and control 1)
					Physical role limitations (range 0-100)	Intervention: mean 62.19 (SD 42.71), Control 1: 71.60 ( 42.71), Con 2trol 2: 39.52 ( 45.89, adj. difference Int v. Con 1 24.77, adj. p<0.01, adj. difference Con 1 v. Con 2 33.41, adj. p<0.001	improved (both intervention and control 1)
					Bodily pain (range 0-100)	Intervention: mean 80.98 (SD 21.90), Control 1: 83.00 ( 19.09), Con 2trol 2: 85.69 ( 21.14, adj. difference Int v. Con 1 −4.52, adj. p>0.05, adj. difference Con 1 v. Con 2 −2.63, adj. p>0.05	same
					General health perceptions (range 0-100)	Intervention: mean 60.66 (SD 24.89), Control 1: 56.09 ( 24.98), Con 2trol 2: 52.66 ( 28.07, adj. difference Int v. Con 1 8.35, adj. p<0.05, adj. difference Con 1 v. Con 2 4.19, adj. p>0.05	improved (in only intervention)
					Vitality (range 0-100)	Intervention: mean 72.43 (SD 22.69), Control 1: 75.80 ( 18.93), Con 2trol 2: 70.13 ( 22.54, adj. difference Int v. Con 1 3.33, adj. p>0.05, adj. difference Con 1 v. Con 2 6.48, adj. p<0.05	improved (in only control 1)
					Social functioning (range 0-100)	Intervention: mean 80.40 (SD 23.95), Control 1: 85.64 ( 19.87), Con 2trol 2: 76.01 ( 26.47, adj. difference Int v. Con 1 4.14, adj. p>0.05, adj. difference Con 1 v. Con 2 9.33, adj. p<0.05	improved (in only control 1)
					Emotional role limitations (range 0-100)	Intervention: mean 91.46 (SD 26.08), Control 1: 94.71 ( 21.25), Con 2trol 2: 90.22 ( 27.82, adj. difference Int v. Con 1 1.67, adj. p>0.05, adj. difference Con 1 v. Con 2 5.4, adj. p>0.05	same
					General mental health (range 0-100)	Intervention: mean 78.22 (SD 21.41), Control 1: 75.15 ( 19.68), Con 2trol 2: 71.25 ( 22.98, adj. difference Int v. Con 1 7.93, adj. p<0.05, adj. difference Con 1 v. Con 2 5.24, adj. p>0.05	improved (in only intervention)
	29	Telemedicine for management of inflammatory bowel disease (myIBDcoach): a pragmatic, multicentre, randomised controlled trial	de Jong et al.	12 months	7 items from various validated PROMs, define: Quality of care (VAS on patient satisfaction with health care, patients' experiences contacting their health-care providers, and the extent, which health care meets patients' expectations, health-care workers' timeliness of response, questions and symptoms, health-care workers' fulfilment of agreements and attentiveness, acute situations, and hospital…	Intervention: mean 8.16 (SD 1.37), Control: 8.27 (1.28), adj. difference 0.10 (−0.13-0.32), adj. p=0.411	same	During 12 months follow-up	Outpatient visits
					Morisky Medication Adherence Scale (range 1-10, 8-item)	Intervention: mean 7.01 (SD 1.40), Control: 6.77 (1.61), adj. difference 0.46 (0.22-0.70), adj. p=0.0002	improved		Gastroenterologist*	Intervention: mean 1.26 (SD 1.18), Control: 1.98 (1.19), adj. difference −0.72 (−0.87-−0.56), adj. p=<0.0001	improved
					Short Inflammatory Bowel Disease Questionnaire (range 10-70, 10-item)	Intervention: mean 54.44 (SD 9.05), Control: 53.71 (9.87), adj. difference 1.22 (−0.04-2.49), adj. p=0.057	same		Nurse*	Intervention: mean 0.29 (SD 0.68), Control: 0.36 (0.84), adj. difference −0.07 (−0.17-0.03), adj. p=0.173	same
					Inflammatory bowel disease self-efficacy scale (range 29-290, 29-item)	Intervention: mean 223.35 (SD 32.11), Control: 220.28 (35.08), adj. difference 2.45 (−6.05-10.94), adj. p=0.572	same		Total*	Intervention: mean 1.55 (SD 1.50), Control: 2.34 (1.64), adj. difference −0.79 (−0.98-−0.59), adj. p=<0.0001	improved
					Knowledge of inflammatory bowel disease (VAS 0-10)	Intervention: mean 8.17 (SD 1.16), Control: 7.84 (1.47), adj. difference 0.20 (−0.19-0.41), adj. p=0.074	same		Telephone consultations
					Knowledge of medication (VAS 0-10)	Intervention: mean 7.75 (SD 1.58), Control: 7.58 (1.51), adj. difference 0.14 (−0.09-0.37), adj. p=0.235	same		Gastroenterologist*	Intervention: mean 0.58 (SD 0.98), Control: 0.84 (1.11), adj. difference −0.26 (−0.40-−0.12), adj. p=0.0003	improved
									Nurse*	Intervention: mean 0.70 (SD 1.59), Control: 0.74 (1.90), adj. difference −0.08 (−0.30-0.13), adj. p=0.448	same
									Total*	Intervention: mean 1.28 (SD 2.06), Control: 1.57 (2.44), adj. difference −0.34 (−0.63-−0.06), adj. p=0.018	improved
									Flares	Intervention: mean 0.19 (SD 0.42), Control: 0.19 (SD 0.44), adj. difference −0.01 (−0.06, 0.05), adj. p=0.819	same
									Need for corticosteroid course	Intervention: mean 0.10 (SD 0.33), Control: 0.12 (SD 0.37), adj. difference −0.02 (−0.07, 0.02), adj. p=0.322	same
									Admissions	Intervention: mean 0.05 (SD 0.28), Control: 0.10 (SD 0.43), adj. difference −0.05 (−0.10, 0.00), adj. p=0.046	improved
									ED visits	Intervention: mean 0.07 (SD 0.35), Control: 0.10 (SD 0.54), adj. difference −0.03 (−0.09, 0.03), adj. p=0.366	same
									IBD surgeries	Intervention: mean 0.03 (SD 0.16), Control: 0.03 (SD 0.16), adj. difference 0.00 (−0.02, 0.02), adj. p=0.786	same
	30	Improving quality of life through the routine use of the patient concerns inventory for head and neck cancer patients: main results of a cluster preference randomised controlled trial	Rogers et al.	12 months	University of Washington Quality of Life questionnaire (12-item)
					Single items/scales
					UWQOL Overall Quality of life (2cat good/verygood/outstanding v. fair/poor/very poor)*	Intervention: fair/poor/very poor 22 (22%), Control: 26 (25), adj. risk ratio 0.83 (95%CI 0.66-1.06), adj. p=0.14	same
					Emotional
					Pain	Intervention: mean 88 (SD 20), Control: 80 (27), adj. difference 7.5 (1.9, 13.2), p-value not reported	improved
					Activity	Intervention: mean 82 (SD 21), Control: 76 (24), adj. difference 6.8 (0.8, 12.8), p-value not reported	improved
					Recreation	Intervention: mean 86 (SD 19), Control: 79 (22), adj. difference 3.1 (− 2.4, 8.6), p-value not reported	same
					Shoulder	Intervention: mean 87 (SD 25), Control: 81 (28), adj. difference 4.7 (− 0.8, 10.1), p-value not reported	same
					Mood	Intervention: mean 83 (SD 22), Control: 77 (24), adj. difference 4.2 (− 0.7, 9.1), p-value not reported	same
					Anxiety	Intervention: mean 78 (SD 23), Control: 74 (28), adj. difference 6.9 (− 0.2, 14.0), p-value not reported	same
					Physical
					Appearance	Intervention: mean 89 (SD 14), Control: 83 (19), adj. difference 2.2 (− 1.4, 5.8), p-value not reported	same
					Swallowing	Intervention: mean 86 (SD 16), Control: 80 (25), adj. difference 5.6 (− 0.5, 11.7), p-value not reported	same
					Chewing	Intervention: mean 80 (SD 27), Control: 75 (32), adj. difference 6.2 (− 3.5, 15.9), p-value not reported	same
					Speech	Intervention: mean 90 (SD 15), Control: 83 (20), adj. difference 4.3 (0.7, 8.0), p-value not reported	improved
					Taste	Intervention: mean 77 (SD 28), Control: 70 (32), adj. difference 6.7 (− 0.4, 13.7), p-value not reported	same
					Saliva	Intervention: mean 67 (SD 32), Control: 62 (31), adj. difference 2.3 (− 5.2, 9.8), p-value not reported	same
					Subscales
					Mean of social-emotional subscale (range 0-100)	Intervention: mean 83.8 (SD 15.9), Control: 77.8 (18.7), adj. difference 4.6 (95%CI 0.2-9.0), adj. p=0.04	improved
					Mean of physical function subscale score (range 0-100)	Intervention: mean 81 (SD 15), Control: 76 (20), adj. difference 4.5 (0.6, 8.4), p-value not reported	improved
					Percentage with Distress (VAS 0-10, 2cat 0-3 v. 4-10)	Intervention: >=4 33 (33%), Control: 32 (30), adj. risk ratio 1.04 (95%CI 0.68-1.59), adj. p=0.85	same
	31	Health-Related Quality-of-Life Assessments and Patient-Physician Communication: A Randomized Controlled Trial	Detmar et al.	At 4th (final) visit (follow-up time not reported)	Patient-Physician communication, determined as topics included in the QLQ-C30 (range 0-12)*	Intervention: mean 4.5 (SD 2.3), Control: 3.7 (1.0), difference not reported, adj. p=0.01	improved	Of all 4 visits combined	Patient Management (sum of actions which include prescription of medication, ordering of tests, referrals, counseling from physician)	Intervention: mean 0.6 (SD not reported), Control: 0.5, difference not reported, p-value ns	same
					Subscales (discussed yes/no)
					Physical Functioning	Intervention: 30 (32%), Control: 30 (32), difference not reported, adj. p=0.52	same
					Role Functioning	Intervention: 28 (27%), Control: 54 (57), difference not reported, adj. p=0.19	same
					Emotional functioning	Intervention: 53 (51%), Control: 41 (43), difference not reported, adj. p=0.10	same
					Social functioning	Intervention: 23 (22%), Control: 10 (11), difference not reported, adj. p=0.05	improved
					Cognitive functioning	Intervention: 10 (10%), Control: 5 (5), difference not reported, adj. p=0.13	same
					Pain	Intervention: 73 (70%), Control: 55 (58), difference not reported, adj. p=0.12	same
					Fatigue	Intervention: 56 (54%), Control: 35 (37), difference not reported, adj. p=0.02	improved
					Dyspnea	Intervention: 24 (23%), Control: 12 (13), difference not reported, adj. p=0.02	improved
					Insomnia	Intervention: 25 (24%), Control: 19 (20), difference not reported, adj. p=0.55	same
					Nausea	Intervention: 30 (29%), Control: 25 (26), difference not reported, adj. p=0.75	same
					Appetite loss	Intervention: 40 (38%), Control: 39 (41), difference not reported, adj. p=0.83	same
					Constipation or diarrhea	Intervention: 33 (32%), Control: 27 (28), difference not reported, adj. p=0.94	same
					Dartmouth Primary Care Cooperative Information Functional Health Assessment & World Organisation Project of National Colleges and Academics (Physician Awareness of Patients HRQoL, 7-items)	Between-group: no agreement on the overall scores between intervention and control. Within-group; see table, the right, increase in intervention group of 10% for the domains daily fitness, feelings, social activities, pain, and fatigue. In the control group: only daily fitness and pain.	same
					Subscales (agreement (percentage overlap of patients reporting moderate/severe problems))
					Physical fitness	Intervention: 71 (88%), Control: 68 (83), difference not reported, p-value ns	same
					Daily fitness	Intervention: 55 (81%), Control: 50 (83), difference not reported, p-value ns	same
					Feelings	Intervention: 22 (64%), Control: 23 (59), difference not reported, p-value ns	same
					Social activities	Intervention: 38 (83%), Control: 27 (65), difference not reported, p-value ns	same
					Overall health	Intervention: 78 (82%), Control: 71 (86), difference not reported, p-value ns	same
					Pain	Intervention: 33 (72%), Control: 33 (78), difference not reported, p-value ns	same
					Fatigue	Intervention: 48 (70%), Control: 40 (63), difference not reported, p-value ns	same
					Patient Satisfaction Questionnaire C (range 1-5, 5-item)	Intervention: not reported, Control: not reported, described as not different.	same
					Single question on physician satisfaction: "How satisfied were you with the communication with your patient during this visit?"	Intervention: mean 4.5 (SD not reported), Control: 4.5, difference not reported, described as not different.	same
					Selected subscales from SF-36 (36-item)
					Subscales
					Physical functioning	Intervention: mean 53 (SD 28), Control: 52 (26), difference not reported, adj. p=0.44	same
					Social functioning	Intervention: mean 65 (SD 30), Control: 63 (29), difference not reported, adj. p=0.96	same
					Role physical	Intervention: mean 36 (SD 42), Control: 31 (41), difference not reported, adj. p=0.92	same
					Role mental	Intervention: mean 69 (SD 44), Control: 60 (44), difference not reported, adj. p=0.15	same
					Bodily pain	Intervention: mean 68 (SD 28), Control: 66 (28), difference not reported, adj. p=0.58	same
					Vitality	Intervention: mean 51 (SD 25), Control: 49 (25), difference not reported, adj. p=0.79	same
					Mental health	Intervention: mean 70 (SD 19), Control: 68 (21), difference not reported, adj. p=0.41	same
	32	Assessment is not enough: a randomized controlled trialof the effects of HRQL assessment on quality of life andsatisfaction in oncology clinical practice	Rosenbloom et al.	6-month	Functional Living Index-Cancer (range ?, 37-item)*	Intervention 1: mean 115.8 (SD 22.9), Intervention 2: 113.3 (24.5), Control: 112.2 (21.4), differences not reported, p-value ns	same	Over 3 visits (baseline, 3- and 6-month)	Clinical treatment changes (supportive medication changes, suppoertive care changes, referrall, supportive services, other clinical changes, and changes in the dose of chemotherapy as result of patient-reported side effects or treatment toxicity)	Intervention 1: mean 0.97 (SD 1.3), Intervention 2: 1.2 (1.2), Control: 0.79 (1.0), difference not reported, unadj. p=0.17	same
					Physical wellbeing	Intervention 1: mean 46.7 (SD 11.6), Intervention 2: 45.0 (20.6), Control: 45.2 (9.8), differences not reported, unadj. p-value ns	same
					Psychological wellbeing	Intervention 1: mean 30.6 (SD 5.9), Intervention 2: 30.1 (6.9), Control: 29.7 (6.1), differences not reported, unadj. p-value ns	same
					Social wellbeing	Intervention 1: mean 11.4 (SD 2.3), Intervention 2: 11.1 (2.3), Control: 11.5 (1.8), differences not reported, unadj. p-value ns	same
					Nausea	Intervention 1: mean 11.8 (SD 2.7), Intervention 2: 11.6 (3.0), Control: 11.1 (2.9), differences not reported, unadj. p-value ns	same
					Hardship due, cancer	Intervention 1: mean 15.2 (SD 4.1), Intervention 2: 15.4 (3.6), Control: 14.6 (3.8), differences not reported, unadj. p-value ns	same
					Profile of Mood states, 11 negative affected items		same
					Brief Profile of Mood States (17-item)	Intervention 1: mean 8.1 (SD 8.5), Intervention 2: 8.1 (9.5), Control: 8.3 (8.2), differences not reported, unadj. p-value ns	same
					2 selected subscales from the Medical Outcomes Study Patient Satisfaction Ques-tionnaire-III: general satisfaction (50-items)
					Subscales
					General satisfaction (rane 6-30, 6-item)	Intervention 1: mean 22.4 (SD 4.2), Intervention 2: 23.1 (4.2), Control: 24.4 (4.1), differences not reported, unadj. p-value ns	same
					General satisfaction and satisfcation with communication (range 5-25, 5-item)	Intervention 1: mean 21.2 (SD 2.8, Intervention 2: 21.2 (3.0), Control: 20.8 (3.2), differences not reported, unadj. p-value ns	same
						the other 2 visits produced similar results
	33	Use of health-related quality-of-life assessments in daily clinical oncology nursing practice: a community hospital-based intervention study	Hilarius et al.	Fourth visit (follow-up not reported)	Communication about the patients’ HRQoL covered by the QLQ-C30, QLQ-BR23, QLQ-CR38 (insufficient lung cancer patients for lung-specific questionnaire)*	Intervention: mean 4.8 (SD 3.3), Control: 3.8 (2.3), difference not reported, adj. p=0.009		At baseline and fourth visit	Referrals	Intervention: mean 50 (SD not reported), Control: 48, difference not reported, unadj. p=0.94	same
					Subscales QLQ-C30 (yes/no, 30-item)				Prescription medication	Intervention: mean 76 (SD not reported), Control: 84, difference not reported, unadj. p=0.11	same
					Pain	Intervention: 49%, Control: 43%, difference not reported, unadj. p=0.29	same		Ordering of tests	Intervention: mean 30 (SD not reported), Control: 25, difference not reported, unadj. p=0.43	same
					Fatigue	Intervention: 69%, Control: 61%, difference not reported, unadj. p=0.18	same		Counseling or advice	Intervention: mean 74 (SD not reported), Control: 62, difference not reported, unadj. p=0.06	same
					Dyspnea	Intervention: 30%, Control: 9%, difference not reported, unadj. p=0.001	improved		Changing/stopping chemotherapy	Intervention: mean 32 (SD not reported), Control: 29, difference not reported, unadj. p=0.55	same
					Nausea/vomiting	Intervention: 58%, Control: 67%, difference not reported, unadj. p=0.21	same		Other	Intervention: mean 50 (SD not reported), Control: 47, difference not reported, unadj. p=0.73	same
					Sleep problems	Intervention: 46%, Control: 19%, difference not reported, unadj. p=<0.001	improved
					Appetite loss	Intervention: 38%, Control: 33%, difference not reported, unadj. p=0.45	same
					Constipation	Intervention: 44%, Control: 26%, difference not reported, unadj. p=0.007	same
					Diarrhea	Intervention: 39%, Control: 15%, difference not reported, unadj. p=<0.001	improved
					Physical functioning	Intervention: 19%, Control: 27%, difference not reported, unadj. p=0.15	same
					Daily functioning	Intervention: 21%, Control: 25%, difference not reported, unadj. p=0.44	same
					Social functioning	Intervention: 19%, Control: 14%, difference not reported, unadj. p=0.25	same
					Cognitive functioning	Intervention: 18%, Control: 6%, difference not reported, unadj. p=0.008	improved
					Emotional functioning	Intervention: 30%, Control: 31%, difference not reported, unadj. p=0.93	same
					Subscales QLQ-BR23 (yes/no, 37-item)
					Side effects	Intervention: 65%, Control: 72%, difference not reported, unadj. p=0.5	same
					Arm problems	Intervention: 29%, Control: 16%, difference not reported, unadj. p=0.08	same
					Breast-related complaints	Intervention: 44%, Control: 15%, difference not reported, unadj. p=0.001	same
					Feelings	Intervention: 42%, Control: 39%, difference not reported, unadj. p=0.76	same
					Sexuality	Intervention: 10%, Control: 8%, difference not reported, unadj. p=0.97	same
					Self image	Intervention: 23%, Control: 3%, difference not reported, unadj. p=0.01	improved
					Future	Intervention: 31%, Control: 41%, difference not reported, unadj. p=0.27	same
					Subscales QLQ-CR38 (yes/no, 36-item)
					Intestinal complaints	Intervention: 55%, Control: 29%, difference not reported, unadj. p=0.09	same
					Weight loss	Intervention: 55%, Control: 43%, difference not reported, unadj. p=0.69	same
					Urinary problems	Intervention: 24%, Control: 5%, difference not reported, unadj. p=0.16	same
					Treatment-related side effects	Intervention: 45%, Control: 29%, difference not reported, unadj. p=0.55	same
					Self-image	Intervention: 3%, Control: 0%, difference not reported, unadj. p=0.99	same
					Sexuality	Intervention: 14%, Control: 0%, difference not reported, unadj. p=0.99	same
					Future	Intervention: 24%, Control: 14%, difference not reported, unadj. p=0.3	same
					Stoma-related problems	Intervention: 11%, Control: 0%, difference not reported, unadj. p=0.99	same
					Dartmouth Primary Care Cooperative Information Functional Health Assessment (COOP) and the World Organization Project of National Colleges and Academics (WONCA) charts (awereness of nurse) (range 1-5, 5-item)
					Subscales
					Physical fitness	Intervention: ICC 0.45, Control: 0.34, difference not reported, unadj. p=0.33	same
					Feelings	Intervention: ICC 0.33, Control: 0.18, difference not reported, unadj. p=0.25	same
					Daily activities	Intervention: ICC 0.44, Control: 0.18, difference not reported, unadj. p=0.04	improved
					Social activities	Intervention: ICC 0.32, Control: 0.24, difference not reported, unadj. p=0.53	same
					Overall health	Intervention: ICC 0.5, Control: 0.34, difference not reported, unadj. p=0.14	same
					Pain	Intervention: ICC 0.49, Control: 0.14, difference not reported, unadj. p<0.001	improved
					Fatigue	Intervention: ICC 0.45, Control: 0.32, difference not reported, unadj. p=0.29	same
					Quality of life	Intervention: ICC 0.48, Control: 0.24, difference not reported, unadj. p=0.05	improved
						Differences at baseline were similar, that of the fourth outpatient visit
				At baseline and fourth visit	Medical chart notations
					QLQ-C30 functional scales	Intervention: mean 5.6 (SD not reported), Control: 4.1, difference not reported, unadj. p=<0.001	improved
					QLQ-C30 symptom scales	Intervention: mean 6.6 (SD not reported), Control: 5.9, difference not reported, unadj. p=0.16	same
					EORTC QLQ Total	Intervention: mean 23.5 (SD not reported), Control: 20.4, difference not reported, unadj. p=<0.01	improved
					QLQ-BR23 (only in breast cancer patients)	Intervention: mean 3.4 (SD not reported), Control: 2.7, difference not reported, unadj. p=0.07	same
					QLQ-CR38 (only in colorectal cancer patients)	Intervention: mean 6.2 (SD not reported), Control: 3.3, difference not reported, unadj. p=<0.01	improved
					Patient Satisfaction Questionnaire III (20-item)	Data not shown; no statistically significant group differences were observed.	same
					SF-36 (36-item)	Data not shown; no statistically significant group differences were observed.	same
					Functional Assessment of Cancer Therapy Breast Cancer (37-item), Colorectal Cancer (36-item) and Lung Cancer (36-item) in breast, colorectal and lung cancer patients respectively	Data not shown; no statistically significant group differences were observed.	same
	34	Monitoring and discussing health related quality of life in adolescent with type 1 diabetes improve psychosocial well-being	de Wit et al.	12 months	Child Health Questionnaire (range 0-100, 87-item)			12 months	A1C values	Intervention: mean 8.4 (SD 1.6), Control: 8.3 (1.3), difference not reported, adj. p=0.54	same
					Subscales (only of those significant p-values reported)
					Physical health summary scores*	Intervention: mean 88.18 (SD 7.02), Control: 83.67 (11.09), difference not reported, p-value ns	improved
					Psychosocial health summary score*	Intervention: mean 88.01 (SD 6.10), Control: 85.18 (8.19), difference not reported, adj. p=0.006	same
					Global health	Intervention: mean 74.55 (SD 19.30), Control: 64.47 (17.00), difference not reported, p-value ns	same
					Physical functioning	Intervention: mean 98.37 (SD 4.29), Control: 97.66 (3.70), difference not reported, p-value ns	same
					Role/social limitations – emotional	Intervention: mean 94.77 (SD 12.61), Control: 93.99 (14.24), difference not reported, p-value ns	same
					Role/social limitations – behavior	Intervention: mean 98.04 (SD 6.40), Control: 96.40 (11.12), difference not reported, p-value ns	same
					Role/social limitations – physical	Intervention: mean 98.73 (SD 4.49), Control: 96.10 (13.15), difference not reported, p-value ns	same
					Bodily pain	Intervention: mean 82.94 (SD 16.97 ), Control: 78.65 (18.58), difference not reported, p-value ns	same
					Global behavior	Intervention: mean 79.24 (SD 19.17), Control: 72.64 (13.97), difference not reported, p-value ns	same
					Behavior	Intervention: mean 86.91 (SD 9.25), Control: 83.07 (8.40), difference not reported, adj. p=0.007	improved
					Mental health	Intervention: mean 80.38 (SD 11.26), Control: 80.53 (10.14), difference not reported, p-value ns	same
					Self esteem	Intervention: mean 79.94 (SD 10.44), Control: 75.97 (8.71), difference not reported, adj. p=0.016	improved
					General health	Intervention: mean 72.71 (SD 14.41), Control: 66.53 (15.49), difference not reported, p-value ns	same
					Change in health	Intervention: mean 58.09 (SD 25.91), Control: 66.18 (21.22), difference not reported, p-value ns	same
					Family activities	Intervention: mean 88.73 (SD 12.29), Control: 87.94 (14.30), difference not reported, p-value ns	same
					Family cohesion	Intervention: mean 75.44 (SD 22.31), Control: 69.47 (19.13), difference not reported, p-value ns	same
					Center for Epidemiological Studies scale for Depression (range 0-60, 20-item)	Intervention: mean 6.88 (SD 5.73), Control: 5.84 (4.80), difference not reported, p-value ns	same
					Diabetes-Specific Family Conflict Scale (range 19-57, 19-item)	Intervention: mean 24.39 (SD 4.84), Control: 24.87 (6.13), difference not reported, p-value ns	same
					Patients’ Evaluation of the Quality of Diabetes Care (range 0-100, 14-item)	Values not reported, intervention group reported, be more satisfied with adj. p=0.009	improved
	35	Does routine symptom screening with ESAS decrease ED visits in breast cancer patients undergoing adjuvant chemotherapy?	Barbera et al.					N/R	Unplanned emergency department visits*	Values not reported. Adj. relative risk 0.57 (95%CI 0.52-0.63), p-value not reported	improved
	36	Can Peer-Comparison Feedback Improve Patient Functional Status?	Weingarten et al.	Mean change over aprox 3 years	Dartmouth Primary Care Cooperative Information Project chart (9-items)
					Single items (Likert 1-5)
					Physical fitness	Intervention: mean before: 2.97 (SD not reported), after: 3.03, adj. dif. 0.06 (SE 0.05), Control: before: 3.07, after: 3.2, adj. dif. 0.13 (0.05), adj. p=0.38	same
					Feelings	Intervention: mean before: 2.09 (SD not reported), after: 2.18, adj. dif. 0.09 (SE 0.05), Control: before: 2.16, after: 2.27, adj. dif. 0.11 (0.05), adj. p=0.86	same
					Daily activities	Intervention: mean before: 1.86 (SD not reported), after: 2.01, adj. dif. 0.14 (SE 0.06), Control: before: 1.93, after: 2.12, adj. dif. 0.19 (0.04), adj. p=0.53	same
					Social activities	Intervention: mean before: 1.55 (SD not reported), after: 1.61, adj. dif. 0.06 (SE 0.05), Control: before: 1.55, after: 1.68, adj. dif. 0.13 (0.04), adj. p=0.2	same
					Pain	Intervention: mean before: 2.47 (SD not reported), after: 2.62, adj. dif. 0.15 (SE 0.05), Control: before: 2.64, after: 2.77, adj. dif. 0.13 (0.05), adj. p=0.78	same
					Overall health	Intervention: mean before: 2.68 (SD not reported), after: 2.79, adj. dif. 0.11 (SE 0.04), Control: before: 2.81, after: 2.88, adj. dif. 0.07 (0.04), adj. p=0.43	same
					Social support	Intervention: mean before: 1.79 (SD not reported), after: 1.9, adj. dif. 0.11 (SE 0.05), Control: before: 1.97, after: 2.03, adj. dif. 0.06 (0.06), adj. p=0.53	same
					Quality of life	Intervention: mean before: 2.05 (SD not reported), after: 2.12, adj. dif. 0.07 (SE 0.04), Control: before: 2.07, after: 2.18, adj. dif. 0.11 (0.04), adj. p=0.53	same
	37	Assessing the Implementation and Effectiveness of the Electronic Patient-Reported Outcome Tool for Older Adults With Complex Care Needs: Mixed Methods Study	Steele Gray et al. (2021)	Multiple times with 3-month intervals	Assessment of Quality of Life–4 Dimensions (range 0-45, 12-item)*	Intervention: mean 15.28 (SD 18.60), Control: 21.76 (2.17), unadj. dif. -1.20, p=0.24	same
					Patient Activation Measure (range 0-100, 13-item)	Intervention: mean 66.5 (SD 17.3), Control: 59.49 (9.60), unadj. dif. -1.41, p=0.17	same
	38	A Care Coordination Intervention Improves Symptoms but not Charges in High-Risk Patients with Inflammatory Bowel Disease	Berinstein et al. (2022)	Mean change per month, over 9-months follow-up	Crohn’s disease (CD)-PRO (range 0-135, 35-item)*	Adj. dif. over time -0.68 (-1.18, -0.18), p=0.008	improved	Mean change per month, over 9-months follow-up	Costs*	Adj. dif. over time 64643.28 (95%CI -63845.88, 193132.44), p-value 0.322	same
					lcerative colitis (UC)-PRO (range 0-135, 39-item)*	combined with above			Unplanned emergency department visits	Adj. odds ratios. over time 0.62 (95%CI 0.27, 1.39), p-value 0.253	same
									Hospitalization	Adj. odds ratios. over time 0.63 (95%CI 0.29, 1.33), p-value 0.225	same
									Steroids	Adj. odds ratios. over time 1.82 (95%CI 0.87, 3.91), p-value 0.115	same
									Narcotics	Adj. odds ratios. over time 1.43 (95%CI 0.76, 2.73), p-value 0.268	same
									Biologics	Adj. odds ratios. over time 0.74 (95%CI 0.38, 1.43), p-value 0.376	same
									Immunomodulators	Adj. odds ratios. over time 0.93 (95%CI 0.44, 1.96), p-value 0.843	same
	39	Clinical decision support for symptom management in lung cancer patients: A group RCT	Cooley et al. (2022)	2, 4, and 6 months	Trial Outcome Index (Functional Assessment of Cancer Therapy - General, subscales physical well-being and functional well-being combined) (range 0-100, 14-item)*	Values not reported, p-value ns	same	2, 4, and 6 months	Clinical management according: symptoms
									Moderate-Severe Pain: Opioid	Intervention: 25 (19%), Control: 35 (24), unadj. dif. 7.4%, p=0.51	same
									Moderate-Severe Pain: Palliative Care Consult	Intervention: 25 (3%), Control: 35 (2), unadj. dif. 6.3%, p=0.3	same
									Neurological Pain: Neuro Med	Intervention: 14 (4%), Control: 26 (1), unadj. dif. 24.7%, p=0.002	improved
									Somatic Pain: Som Med	Intervention: 24 (5%), Control: 34 (3), unadj. dif. 12%, p=0.3	improved
									Constant Pain: Sustained release Opioid	Intervention: 17 (8%), Control: 24 (7), unadj. dif. 17.9%, p=0.05	same
									Severe Dyspnea: Opioid	Intervention: 13 (12%), Control: 9 (5), unadj. dif. 36.7%, p=0.02	improved
									Severe Dyspnea: Transfusion	Intervention: 13 (1%), Control: 9 (1), unadj. dif. −3.4%, p=0.78	same
									Severe Dyspnea: Referral	Intervention: 13 (0%), Control: 9 (0), unadj. dif. -%, p-value ?	not calculated
									Opioid Given: Bowel Med	Intervention: 49 (30%), Control: 47 (27), unadj. dif. 3.8%, p=0.72	same
									Moderate-Severe Depression: Antidepressant	Intervention: 12 (5%), Control: 10 (4), unadj. dif. 1.7%, p=0.93	same
									Moderate-Severe Depression: Psychiatry Referral	Intervention: 12 (5%), Control: 10 (4), unadj. dif. 1.7%, p=0.93	same
									Mild Depression: Social Work	Intervention: 59 (12%), Control: 71 (7), unadj. dif. 10.5%, p=0.08	same
									Moderate-Severe Anxiety: Anxiolytic	Intervention: 14 (8%), Control: 18 (11), unadj. dif. −4.0%, p=0.8	same
									Moderate-Severe Anxiety: Psychiatry Referral	Intervention: 14 (9%), Control: 18 (4), unadj. dif. 42.1%, p=0.03	improved
									Mild Anxiety: Benzo Med	Intervention: 28 (25%), Control: 27 (24), unadj. dif. 0.4%, p=0.96	same
									Mild Anxiety: Social Work	Intervention: 28 (6%), Control: 27 (6), unadj. dif. −0.8%, p=0.94	same
									Severe Fatigue: Stimulant	Intervention: 32 (11%), Control: 30 (3), unadj. dif. 24.3%, p=0.002	improved
									Severe Fatigue: PT Consult	Intervention: 32 (0%), Control: 30 (0), unadj. dif. -%, p-value ?	not calculated
									Moderate-Severe Fatigue: Transfusion	Intervention: 57 (3%), Control: 56 (7), unadj. dif. −7.2%, p=0.22	same
									Moderate-Severe Fatigue+Insomnia: Sleep Med	Intervention: 30 (9%), Control: 29 (9), unadj. dif. −1.0%, p=0.87	same
	40	Collaborative depression care sensitive, the needs of underserved patients with cancer: Feasibility, acceptability and outcomes	Price et al. (2023)	3 months	Patient Health Questionnaire for depression (range 0-27, 9-item)*	Before: reported only in figure, after: reported only in figure, adj. dif not reported, p<0.001	improved
					Treatment improvement (PHQ-9 before-after difference >=5)	89 (65%) improved	improved
					Treatment response (PHQ-9 before-after difference >=50%)	77 (56%) responded	improved
					Suicidal ideation (Thoughts that you would be better off dead, or thoughts of hurting yourself in some way)	Before: 51 (31.3%), after: 12 (9.0%), adj. dif not reported, p<0.001	improved
					PROMIS Social Isolation-4a (range 0-20, 4-item)	Before: mean 10.92 (SD 3.91), after: 10.24 (3.87), adj. dif. −0.68 (95%CI -1.23, -0.13), p-value=0.015	improved
					PROMIS Global Health Scale Pysical (0-20, 4-item)	Before: mean 11.25 (SD 3.04), after: 11.65 (2.97), adj. dif. 0.39 (95%CI 0.03, 0.76), p-value=0.04	improved
					PROMIS Global Health Scale Mental (0-20, 4-item)	Before: mean 10.66 (SD 2.02), after: 11.03 (2.31), adj. dif. 0.37 (95%CI 0.00, 0.74), p-value=0.05	same
					Pittsburgh Sleep Quality Index (range 0-21, 19-item)	Before: mean 11.53 (SD 4.36), after: 10.33 (4.51), adj. dif. 1.21 (95%CI 0.49, 1.92), p-value=0.001	improved
					Generalized Anxiety Disorder-2 (range 0-6, 2-item)	Before: mean 3.52 (SD 1.72), after: 2.09 (1.85), adj. dif. -1.44 (95%CI -1.83, -1.04), p-value<0.0001	improved
	41	Comparison of an Artificial Intelligence–Enabled Patient Decision Aid vs Educational Material on Decision Quality, Shared Decision-Making, Patient Experience, and Functional Outcomes in Adults With Knee Osteoarthritis	Jayakumar et al. (2021)		Knee decision quality instrument Q3.1, Q3.5 (range 0-100%, 5-item)*	Intervention: mean 68.9 (SD 19.8), Control: 48.8 (14.5), unadj. dif. not reported, p<0.001	improved		Duration of consultation in (minutes)	Intervention: mean 27.1 (SD 12.5), Control: 24.9 (11.6), unadj. dif. not reported, p=0.31	same
					CollaboRATE survey - level of shared-decision making (range 0-27, 3-item)	Intervention: median 27 (range 22-27), Control: 27 (13-27), unadj. dif. not reported, p<0.001	improved		Rate of total knee replacement (percentage)	Intervention: 16 (23%), Control: 7 (12), unadj. dif. not reported, p=0.11	same
					Patient satisfaction NRS (range 0-10, 1-item)	Intervention: median 10 (range 5-11), Control: 10 (0-10), unadj. dif. not reported, p=0.008	improved
					Treatment concordance: "Which treatment do you want, do, treat your knee osteoarthritis vs. the treatment they wished for (0-100%, 1-item)	Intervention: 58 (76%), Control: 44 (64), unadj. dif. not reported, p=0.19	same
	42	Depression Decision Support in Primary Care: A Cluster Randomized Trial	Dobscha et al. (2006)	At 6 and 12 months combined	Hopkins Symptom Checklist Depression Scale 90; 20-items on depression (range 0-4, 20-item)*	Intervention: mean 1.63 (SE 0.06), Control: 1.62 (0.06), adj. dif. 0.020 (95%CI −0.037, 0.780), p=0.49	same	At 6 and 12 months combined	Received any antidepressant during study	Intervention: 79.3%, Control: 69.3, adj. dif. not reported, p=0.041	improved
					Medical Outcomes Study 36-item Short Form for Veterans				Received >=90d of antidepressant	Intervention: 76.2%, Control: 63.6, adj. dif. not reported, p=0.008	improved
					Subscales (range -100)				Received >=180d of antidepressant	Intervention: 63.1%, Control: 52.3, adj. dif. not reported, p=0.065	same
					Physical Component Summary Score	Intervention: not reported, Control: not reported, adj. dif. −0.008 (95%CI −0.916, 0.900), p=0.98	same		Received >=90d of antidepressant with therapeutic dosage	Intervention: 72.1%, Control: 58.4, adj. dif. not reported, p=0.019	improved
					Mental Component Summary Score	Intervention: not reported, Control: not reported, adj. dif. 0.636 (95%CI −1.401, 0.128), p=0.111	same		Received >1 type of antidepressant	Intervention: 23.9%, Control: 13.6, adj. dif. not reported, p=0.028	improved
					Patient Health Questionnaire for depression (range 0-27, 9-item)	Intervention: not reported, Control: not reported, adj. dif. 0.080 (95%CI −0.027, 0.187), p=0.062	same		3> primary care appointments	Intervention: 39.2%, Control: 49.1, adj. dif. not reported, p=0.106	same
					Satisfaction with care (Likert 0-4, 1-item)	Intervention: mean 3.58 (SD not reported), Control: 3.16, adj. dif. not reporte, p=0.002	improved		>=1 appointment with mental specialist	Intervention: 41.1%, Control: 27.2, adj. dif. not reported, p=0.025	improved
									>= 3 appointsments with mental specialist	Intervention: 22.4%, Control: 16.5, adj. dif. not reported, p=0.25	same
									Assessed for depression by clinician	Intervention: 93.5%, Control: 774, adj. dif. not reported, p=0.003	improved
									>=1 depression-related action by primary care physician	Intervention: 84.8%, Control: 53.6, adj. dif. not reported, p=0.000	improved
									>=1 follow-up for depression	Intervention: 39.6%, Control: 28.6, adj. dif. not reported, p=0.208	same
									Attended visit with substance use disorder clinican	Intervention: 3.7%, Control: 2.3, adj. dif. not reported, p=0.35	same
	43	Effect of a Community Health Worker Intervention on Acute Care Use, Advance Care Planning, and Patient-Reported Outcomes Among Adults With Advanced Stages of Cancer	Patel et al. (2022)	12 months	Consumer Assessment of Health Care Providers and Systems General Survey (32-item questionnaire)			6 months	Any acute care use*	Intervention: 12 (18.8%), Control: 26 (40.6), adj. hazard rate: 0.38 (95%CI 0.19, 0.76), p-value not reported	improved
					Single items
					In the last 3 mo, when you contacted this provider’s office during regular office hours, how often did you get an answer, your medical question that same day? (always vs. never/sometimes/usually)	Intervention: 17/21 (81.0%), Control: 15/20 (75.0), adj. dif.1.83 (0.67-5.02), p-value not reported	same		Emergency department
					In the last 3 mo, when you contacted this provider’s office after office hours, how often did you get an answer, your medical question that same day? (always vs. never/sometimes/usually)	Intervention: 10/11 (90.9%), Control: 6/8 (75.0), adj. dif.1.71 (0.19-5.08), p-value not reported	same		Any emergency department visit use	Intervention: 10 (15.6%), Control: 20 (31.3), adj. hazard rate: 0.33 (95%CI 0.14, 0.79), p-value not reported	improved
					In the last 3 mo, how often did your provider team explain things in a way that was easy, understand? (always vs. never/sometimes/usually)	Intervention: 24/28 (85.7%), Control: 27/29 (93.1), adj. dif.1.42 (0.39-5.01), p-value not reported	same		Emergency department visits, mean (SD)	Intervention: mean 0.41 (SD 1.02), Control: 1.33 (2.53), adj. relative risk: 0.30 (95%CI 0.20, 0.47), p-value not reported	improved
					In the last 3 mo, how often did this provider’s team listen carefully, you? (always vs. never/sometimes/usually)	Intervention: 26/28 (93.0%), Control: 28/30 (93.3), adj. dif.1.44 (0.22-9.33), p-value not reported	same		Hospital visit
					In the last 3 mo, how often did this provider’s team show respect for what you had, say? (always vs. never/sometimes/usually)	Intervention: 28/28 (100.0%), Control: 30/30 (100.0), adj. dif. impossible to calculate, p-value not reported	NA		Any hospital visit	Intervention: 8 (12.5%), Control: 19 (29.7), adj. hazard rate: HR: 0.33 (95%CI 0.11, 1.04), p-value not reported	same
					In the last 3 mo, how often did this provider’s team spend enough time with you? (always vs. never/sometimes/usually)	Intervention: 28/28 (100.0%), Control: 30/30 (100.0), adj. dif. impossible to calculate, p-value not reported	NA		Hospital visits, mean (SD)	Intervention: mean 0.44 (SD 1.28), Control: 0.91 (1.98), adj. relative risk: RR: 0.48 (95%CI 0.30, 0.75), p-value not reported	improved
					In the last 3 mo, when this provider’s team ordered a blood test, x-ray, or other test for you, how often did someone from this provider’s office follow up, give you those results? (always vs. never/sometimes/usually)	Intervention: 24/28 (85.7%), Control: 28/30 (93.3), adj. dif.0.97 (0.58-1.64), p-value not reported	same	12 months	Advance care planning
					I am satisfied with the care I received at St. Joseph Heritage Healthcare. (strongly agree vs. strongly disagree/disagree/neither agree nor disagree/agree)	Intervention: 28/28 (100.0%), Control: 27/30 (90.0), adj. dif. impossible to calculate, p-value not reported	NA		Goals of care discussion	Intervention: 58/64 (91), Control: 34/64 (53), adj. dif. 8.53 (95%CI 3.22, 22.57), p-value not reported	increased
					Using any number from 0, 10, where 0 is the worst possible care and 10 is the best possible care, what number would you use, rate your care? (NRS 0-10)	Intervention: 22/28 (78.6 %), Control: 21/30 (70.0), adj. dif.2.04 (0.59-7.03), p-value not reported	same		Goals of care documentation	Intervention: 57/64 (89), Control: 34/64 (53), adj. dif. 7.18 (95%CI 2.85, 18.13), p-value not reported	increased
					Overall mental and emotional health status				Advance directive	Intervention: 36/64 (56.3), Control: 12/64 (18.8), adj. dif. 5.57 (95%CI 2.51, 12.38), p-value not reported	increased
					In general, how would you rate your overall health? (excellent/very good vs. fair/poor)	Intervention: 9/28 (32.1%), Control: 9/30 (30.0), adj. dif.1.65 (0.71-3.85), p-value not reported	same		Physician Orders for Life Sustaining Treatment	Intervention: 24/64 (37.5), Control: 11/64 (17.2), adj. dif. 2.89 (95%CI 1.27, 6.59), p-value not reported	increased
					In general, how would you rate your overall mental or emotional health? (excellent/very good vs. fair/poor)	Intervention: 18/29 (62.1%), Control: 9/31 (29.0), adj. dif.2.20 (1.04-4.65), p-value not reported	improved		Supportive care
					Satisfaction With Decision Scale (6-item questionnaire)				Palliative care	Intervention: 55/64 (85.9), Control: 37/64 (57.8), adj. dif. 4.46 (95%CI 1.88, 10.55), p-value not reported	increased
					Single items
					I am satisfied that I am adequately informed about the treatment decisions available, me. (strongly agree vs. strongly disagree/disagree/neither agree nor disagree/agree)	Intervention: 28/28 (100.0%), Control: 29/30 (96.7), adj. dif. impossible to calculate, p-value not reported	NA		Hospice	Intervention: 20/64 (31.3), Control: 10/64 (15.6), adj. dif. 1.83 (95%CI 1.16, 2.88), p-value not reported	increased
					I made the best decisions possible about my treatment options. (strongly agree vs. strongly disagree/disagree/neither agree nor disagree/agree)	Intervention: 28/28 (100.0%), Control: 29/30 (96.7), adj. dif. impossible to calculate, p-value not reported	NA		End-of-life health care use
					I believe that my decisions were consistent with what’s important, me. (strongly agree vs. strongly disagree/disagree/neither agree nor disagree/agree)	Intervention: 28/28 (100.0%), Control: 29/30 (96.7), adj. dif. impossible to calculate, p-value not reported	NA		Any acute care use	Intervention: 0/32, Control: 6/26 (23.1), adj. dif. Impossible to calculate, p-value not reported	NA
					I expect, successfully carry out (or continue, carry out) the decision I made. (strongly agree vs. strongly disagree/disagree/neither agree nor disagree/agree)	Intervention: 28/28 (100.0%), Control: 29/30 (96.7), adj. dif. impossible to calculate, p-value not reported	NA		Any ED use	Intervention: 0/32, Control: 4/26 (15.4), adj. dif. Impossible to calculate, p-value not reported	NA
					I was encouraged by the Cancer Center staff, speak up about my treatment preferences. (strongly agree vs. strongly disagree/disagree/neither agree nor disagree/agree)	Intervention: 28/28 (100.0%), Control: 29/30 (96.7), adj. dif. impossible to calculate, p-value not reported	NA		Any hospital use	Intervention: 0/32, Control: 3/26 (11.5), adj. dif. Impossible to calculate, p-value not reported	NA
					I am satisfied with the care I received at St. Joseph Heritage Healthcare. (strongly agree vs. strongly disagree/disagree/neither agree nor disagree/agree)	Intervention: 28/28 (100.0%), Control: 28/30 (93.3), adj. dif. impossible to calculate, p-value not reported	NA		Palliative care	Intervention: 26/32 (81.3), Control: 17/26 (65.4), adj. dif. 2.29 (95%CI 0.69, 7.62), p-value not reported	same
									Hospice	Intervention: 16/32 (50.0), Control: 9/26 (34.6), adj. dif. 1.88 (95%CI 0.57, 4.85), p-value not reported	same
	44	Effect of patient-reported outcomes as a dialogue-based tool in cancer consultations on patient self-management and health-related quality of life: a clinical, controlled trial	Skovlund et al. (2021)	Multiple: at 3, 6, and 12 months	Patient Activation Measure (range 0-100, 13-item)*	Intervention: mean difference 6.1 (95%CI 2.4, 9.9), Control: 3.8 (0.4, 7.2), adj. dif. 3.8 (95%CI 0.4, 7.2), p=0.37	same
					Functional Assessment of Cancer–General (range 0-108, 27-item)*	Intervention: mean difference 3.0 (95%CI 0.9, 5.1), Control: −1.7 (−3.7, 0.4), adj. dif. −1.7 (−3.7, 0.4), p=0.0019	improved
					Functional Assessment of Cancer–Melanoma (range 0-172, added on top of General part, 16-item)*	Intervention: mean difference 2.2 (95%CI 0.3, 4.1), Control: −1.6 (−3.4, 0.2), adj. dif. 3.8 (1.2, 6.5), p=0.0045	improved
					Subscales
					Physical Wellbeing	Intervention: mean difference −0.6 (95%CI −3.9, 2.7), Control: −2.8 (−6.0, 0.3), adj. dif. 2.2 (−2.3, 6.8), p=0.34	improved
					Social Wellbeing	Intervention: mean difference 1.0 (95%CI −1.6, 3.6), Control: −3.9 (−6.4, −1.4), adj. dif. 4.9 (1.3, 8.5), p=0.0081	improved
					Emotional Wellbeing	Intervention: mean difference 8.3 (95%CI 5.5, 11.2), Control: 1.3 (−1.5, 4.1), adj. dif. 7.0 (3.0, 11.0), p<0.001	improved
					Functional Wellbeing	Intervention: mean difference 4.6 (95%CI 1.2, 8.0), Control: 0.1 (−3.1, 3.3), adj. dif. 4.5 (−0.2, 9.2), p=0.060	same
					Cancer behavior inventory (range 14-126, 14-item)	Intervention: mean difference 1.7 (95%CI −1.2, 4.5), Control: −0.4 (−3.1, 2.3), adj. dif. 2.0 (−1.9, 6.0), p=0.31	same
					Perceived efficacy in Patient–Physician interactions (range 0-50, 5-item)	Intervention: mean difference 0.4 (95%CI −2.8, 3.6), Control: 2.3 (−0.9, 5.4), adj. dif. −1.8 (−6.3, 2.6), p=0.42	same
	45	Effectiveness of clinical decision support systems and telemedicine on outcomes of depression: a cluster randomized trial in general practice	Balestrieri et al. (2020)	6 months	Inventory of Depressive Symptomatology – Self Rated (range 0-84, 28-item) (dichotomized <=13 vs. above)*	Intervention: 27.6%, Control: 9.4, adj. dif. 4.613 (95%CI 1.134, 18.763), p=0.033	Improved
					World Health Organization Quality of Life-BREF (range 0-100, 26-item)
					Subscales
					Physical	Intervention: mean 13.6 (SD 2.8), Control: 13.4 (2.4), adj. dif. not reported, p-value not reported	NA
					Psychological	Intervention: mean 12.4 (SD 2.8), Control: 11.6 (2.4), adj. dif. not reported, p-value not reported	NA
					Social relationships	Intervention: mean 13.2 (SD 3), Control: 12.1 (3.2), adj. dif. not reported, p-value not reported	NA
					Environment	Intervention: mean 13.7 (SD 2), Control: 13.4 (2.3), adj. dif. not reported, p-value not reported	NA
					Medical Interview Satisfaction Scale (range 0-147, 21-item)
					Subscales
					Distress relief	Intervention: mean 31.9 (SD 8.3), Control: 31.6 (9.4), adj. dif. not reported, p=0.788	same
					Rapport	Intervention: mean 48.2 (SD 6.9), Control: 46.7 (7.2), adj. dif. not reported, p=0.368	same
					Compliance intent	Intervention: mean 15.7 (SD 4.3), Control: 14.4 (4.4), adj. dif. not reported, p=0.204	same
					Communication comfort	Intervention: mean 21.9 (SD 4.8), Control: 19.7 (4.6), adj. dif. not reported, p=0.054	same
	46	ePRO symptom follow-up of colorectal cancer patients receiving oxaliplatin-based adjuvant chemotherapy is feasible and enhances the quality of patient care: a prospective multicenter study	Livanainen et al. (2023)					N/R	Phone call prior, chemotherapy (yes vs. no)	Intervention: 15 (42%), Pre: 35 (100), unadj. dif. not reported, p<0.001	decreased
									Outpatient visits (yes vs. no)	Intervention: 4 (11%) Pre: 4 (11), unadj. dif. not reported, p-value ns	same
									Inpatient visits (yes vs. no)	Intervention: 4 (11%) Pre: 4 (11), unadj. dif. not reported, p-value ns	same
									Time, peripheral sensory neuropathy	Graphical kaplan meier, occured earlier in intervention group, p<0.001	increased
									Time, dose reduction	Graphical kaplan meier, no difference between intervention and control, p-value ns	same
									Time, dose delay	Graphical kaplan meier, no difference between intervention and control, p-value ns	same
									Time, Unplanned treatment termination	Graphical kaplan meier, no difference between intervention and control, p-value ns	same
	47	An Adjunctive Internet-Based Intervention, Enhance Treatment for Depression in Adults: Randomized Controlled Trial	Carola Pèrez et al. (2021)	9 months	Beck Depression Inventory-Spanish version (21-item, range 0-63)*	Intervention: mean 14.07 (SD 11.75), Control: 13.52 (11.49), adj. dif. not reported, p=0.31	same	9 months	Physician
					EQ-5D-3L (5-item, range 0-?)	Intervention: mean 7.12 (SD 1.67), Control: 6.95 (SD 1.85), adj. dif. not reported, p=0.21	same		Appointments (number)	Intervention: mean 7.44 (SD 3.87), Control: 7.26 (4.19), adj. dif. not reported, p=0.53	same
					EQ VAS (range 0-100)	Intervention: mean 67.39 (SD 21.74), Control: 69.48 (21.34), adj. dif. not reported, p=0.27	same		Attendence (percentage)	Intervention: 71.27 (20.66%), Control: 73.05 (18.50), adj. dif. not reported, p=0.87	same
									Psychiatry
									Appointments (number)	Intervention: mean 5 (SD 5.07), Control: 6.42 (6.18), adj. dif. not reported, p=0.48	same
									Attendence (percentage)	Intervention: 51.51 (47.12%), Control: 46.23 (41.54), adj. dif. not reported, p=0.59	same
									Psychotherapy
									Appointments (number)	Intervention: mean 14.99 (SD 9.77), Control: 16.89 (10.14), adj. dif. not reported, p=0.15	same
									Attendence (percentage)	Intervention: 74.35 (17.37%), Control: 72.64 (15.85), adj. dif. not reported, p=0.39	same
	48	Bridging gaps across levels of care in rehabilitation of patients with rheumatic and musculoskeletal diseases: Results from a stepped-wedge cluster randomized controlled trial	Berdal et al. (2023)	7 months	Patient Specific Functional Scale, 3 goals (0-10, 5-item)*	Intervention: mean 5.5 (SD 2.0), Control: 5.4 (2.2), adj. dif. 0.1 (−0.5, 0.8), p=0.703	same
					Goals seperate
					Goal 1	Intervention: mean 5.5 (SD 2.8), Control: 5.3 (2.7), adj. dif. 0.2 (−0.7, 1.0), p=0.723	same
					Goal 2	Intervention: mean 5.7 (SD 2.6), Control: 5.5 (2.6), adj. dif. 0.4 (−0.4, 1.2), p=0.352	same
					Goal 3	Intervention: mean 5.3 (SD 2.6), Control: 5.3 (2.6), adj. dif. −0.1 (−0.9, 0.7), p=0.772	same
					EQ-5D-5L (0-1, 5-item)	Intervention: mean 0.7 (SD 0.2), Control: 0.7 (0.2), adj. dif. 0.0 (−0.0, 0.0), p=0.985	same
					EQ VAS (range 0-100, 1-item)	Intervention: mean 51.8 (SD 18.0), Control: 56.2 (19.6), adj. dif. −0.1 (−4.1, 3.9), p=0.977	same
					Pain (NRS, 1-item)	Intervention: mean 5.3 (SD 1.8), Control: 5.2 (2.3), adj. dif. −0.4 (−0.9, 0.1), p=0.091	same
					Fatigue (NRS, 1-item)	Intervention: mean 5.9 (SD 2.6), Control: 5.5 (2.8), adj. dif. 0.1 (−0.5, 0.6), p=0.795	same
					Hannover Functioning Questionnaire (range 0–24, 12-item)	Intervention: mean 8.2 (SD 6.0), Control: 9.1 (5.6), adj. dif. −1.7 (−2.7, −0.7), p=0.001	improvement
					Effective Musculoskeletal Consumer Scale (range 0–100, 17-item)	Intervention: mean 64.5 (SD 14.9), Control: 67.8 (14.6), adj. dif. −0.6 (−3.4, 2.2), p=0.668	same
					Hopkins Symptom Checklist (range 0–4, 5-item)	Intervention: mean 1.0 (SD 0.9), Control: 0.9 (0.8), adj. dif. 0.0 (−0.2, 0.2), p=0.963	same
					Social Participation subscale of COOP/WONCA (range 1–5, 1-item)	Intervention: mean 2.5 (SD 1.1), Control: 2.3 (1.1), adj. dif. 0.1 (−0.2, 0.3), p=0.573	same
	49	Care Team Integration in Primary Care Improves One-Year Clinical and Financial Outcomes in Diabetes: A Case for Value-Based Care	Fortmann et al. (2020)		Collected PROMs were not compared with control cohort, as they weren't collected in that group.			12 months	HbA1c*	Graphical, Intervention: -0.5%, Control: 0.0%, adj. dif. not reported, p=0.011	Improvement
									LDL-C*	Values not reported, difference ns	same
									Blood pressure*	Values not reported, difference ns	same
									Inpatient utilization
									Number of patients with ≥1 inpatient encounter	Intervention (before start trial): 33 (12%), Intervention (after start trial): 12 (5%), Control (before start trial): 28 (14%), Control (after start trial): 39 (16%), adj. dif. before nor after reported, p-value before 0.46, p-value after <.001, p-value over time 0.001	Improvement
									Emergency department visits	Intervention (before start trial): mean 0.08 (SD 0.37), Intervention (after start trial): 0.04 (0.26), Control (before start trial): 0.10 (0.51), Control (after start trial): 0.17 (0.73), adj. dif. before nor after reported, p-value before 0.95, p-value after 0.002, p-value over time 0.013	Improvement
									Hospitalizations	Intervention (before start trial): mean 0.15 (SD 0.56), Intervention (after start trial): 0.05 (0.33), Control (before start trial): 0.11 (0.44), Control (after start trial): 0.19 (0.73), adj. dif. before nor after reported, p-value before 0.44, p-value after 0.004, p-value over time 0.004	Improvement
									Inpatient encounters	Intervention (before start trial): mean 0.23 (SD 0.76), Intervention (after start trial): 0.09 (0.55), Control (before start trial): 0.21 (0.75), Control (after start trial): 0.36 (1.17), adj. dif. before nor after reported, p-value before 0.46, p-value after <0.001, p-value over time <0.001	Improvement
									Direct variable costs
									Inpatient	Intervention (before start trial): mean $1909 (SD 11,174), Intervention (after start trial): $932 (7845), Control (before start trial): $928 (4379), Control (after start trial): $1802 (8175), adj. dif. before nor after reported, p-value before 0.42, p-value after <0.001, p-value over time <0.001	Improvement
									Ambulatory	Intervention (before start trial): mean $1901 (SD 1709), Intervention (after start trial): $2397 (2029), Control (before start trial): $1372 (1537), Control (after start trial): $1687 (1790), adj. dif. before nor after reported, p-value before <0.001, p-value after <0.001, p-value over time 0.65
									Office	Intervention (before start trial): mean $1292 (SD 981), Intervention (after start trial): $1291 (1572), Control (before start trial): $976 (1216), Control (after start trial): $1142 (1504), adj. dif. before nor after reported, p-value before <0.001, p-value after 0.43, p-value over time <0.001	Improvement
									Surgical	Intervention (before start trial): mean $109 (SD 617), Intervention (after start trial): $114 (154), Control (before start trial): $41 (314), Control (after start trial): $41 (155), adj. dif. before nor after reported, p-value before 0.26, p-value after 0.158, p-value over time 0.62
									Imaging	Intervention (before start trial): mean $243 (SD 374), Intervention (after start trial): $256 (427), Control (before start trial): $176 (314), Control (after start trial): $234 (389), adj. dif. before nor after reported, p-value before 0.071, p-value after 0.134, p-value over time 0.003	Improvement
									Laboratory	Intervention (before start trial): mean $257 (SD 755), Intervention (after start trial): $218 (320), Control (before start trial): $179 (213), Control (after start trial): $270 (228), adj. dif. before nor after reported, p-value before <0.001, p-value after <0.001, p-value over time <0.001	Improvement
									Subtotale	Intervention (before start trial): mean $1901 (SD 1709), Intervention (after start trial): $1878 (2029), Control (before start trial): $1372 (1537), Control (after start trial): $1687 (1790), adj. dif. before nor after reported, p-value before <0.001, p-value after 0.27, p-value over time <0.001	Improvement
									CMC-TI costs	Intervention (before start trial): mean –, Intervention (after start trial): $517 (0), Control (before start trial): –, Control (after start trial): –, adj. dif. before nor after reported, p-value before –, p-value after –, p-value over time N/A	N/A
									Total (inpatient + ambulatory)*	Intervention (before start trial): mean $3810 (SD 11,981), Intervention (after start trial): $3329 (8338), Control (before start trial): $2300 (5522), Control (after start trial): $3489 (8974), adj. dif. before nor after reported, p-value before <0.001, p-value after 0.37, p-value over time 0.002	Improvement
	50	Evaluating the effect of weekly patient-reported symptom monitoring on trial outcomes: results of the Eczema Monitoring Online randomized controlled trial	Baker et al. (2023)	8 weeks	Patient Oriented Eczema Measure (range 0-28, 7-item)*	Intervention: mean change -3.42 (SD 5.42), Control: -1.34 (5.39), adj. difference in difference -1.64 (-2.91, -0.38), p=0.01	Improved	8 weeks	Number of days of emollient use over the past week	Intervention: mean change -0.20 (SD 1.96), Control: -0.13 (1.77), adj. difference in difference 0.09 (-0.37, 0.55), p=0.69	same
									Number of days of topical corticosteroid use over the past week	Intervention: mean change -0.27 (SD 2,25), Control: -0.01 (1.78), adj. difference in difference -0.22 (-0.71, 0.25), p=0.35	same
									Frequency of treatment use	Graphical, no difference observed between treatment groups.	same
	51	Home, Stay: A Randomized Controlled Trial Evaluating the Effect of a Postdischarge Mobile App, Reduce 30-Day Readmission Following Elective Colorectal Surgery	Pooni et al. (2023)	30 days	Satisfaction with discharge process (NRS 0-10, 1-item)	Intervention: median 9 (IQR 8–10), Control: 8 (7–9), unadj. dif. not reported, p<0.001	Improved	30 days	Readmissions (as defined as >=1 visit)*	Intervention: 19 (SD 14.8), Control: 22 (17.6), unadj. dif. not reported, p=0.55	same
					Wellbeing (taken from Quality of Recovery PROM, NRS 0-10, 1-item)	Intervention: median 7 (IQR 6–8), Control: 6 (5–7), unadj. dif. not reported, p<0.001	Improved		Emergency department visits (as defined as >=1 visit)	Intervention: 32 (SD 25.0), Control: 36 (28.8), unadj. dif. not reported, p=0.49	same
					Anxiety (taken from Quality of Recovery PROM, NRS 0-10, 1-item)	Intervention: median 3 (IQR 2–5), Control: 5 (3–6), unadj. dif. not reported, p<0.001	Improved		Primary care visits (as defined as >=1 visit)	Intervention: 16 (SD 12.5), Control: 11 (8.8), unadj. dif. not reported, p=0.34	same
									Unplanned healthcare visits (as defined as >=1 visit)	Intervention: 44 (SD 34.4), Control: 44 (35.2), unadj. dif. not reported, p=0.89	same
	52	A Palliative Care Intervention for Patients on Phase 1 Studies	Ferrell et al. (2021)	12 weeks	Functional Assessment of Cancer–General (range 0-108, 27-item)*
					Subscales	Intervention: mean 0.98 (SE 0.83), Control: 0.34 (0.81), adj. difference in difference 1.58 (1.31), p-value ns	same	12 weeks	Prior disease treatments
					Physical Wellbeing	Intervention: mean −0.83 (SE 0.33), Control: −1.21 (0.32), adj. difference in difference 0.06 (0.44), p-value ns	same		Chemotherapy	Intervention: 231 (96.3%), Control: 234 (97.9%), unadj. diff. not tested	N/A
					Social Wellbeing	Intervention: mean 0.04 (SE 0.22), Control: 0.11 (0.22), adj. difference in difference 0.20 (0.39), p-value ns	same		Surgery	Intervention: 165 (68.8%), Control: 173 (72.4%), unadj. diff. not tested	N/A
					Emotional Wellbeing	Intervention: mean 1.60 (SE 0.31), Control: 1.34 (0.31), adj. difference in difference 0.81 (0.40), p<0.05	Improved		Radiation	Intervention: 113 (47.1%), Control: 97 (40.6%), unadj. diff. not tested	N/A
					Functional Wellbeing	Intervention: mean 0.23 (SE 0.33), Control: 0.22 (0.32), adj. difference in difference 0.49 (0.48), p-value ns	same		Advance care directive (completed)	Intervention: 98 (40.8%), Control: 89 (37.2%), unadj. diff. not tested	N/A
					Distress (range 0-10, 1-item)*	Intervention: mean −1.43 (SE 0.18), Control: −0.87 (0.17), adj. difference in difference −0.47 (0.19), p<0.05	Improved		Proxy decision maker	Intervention: 86 (35.8%), Control: 82 (34.3%), unadj. diff. not tested	N/A
					FAMCARE-P13 (range 1-65, 13-item)	Intervention: mean 0.88 (SE 0.49), Control: 0.74 (0.47), adj. difference in difference 1.01 (0.53), p-value ns	same		Code status
									DNR	Intervention: 90 (37.5%), Control: 78 (32.6%), unadj. diff. not tested	N/A
									Full code	Intervention: 150 (62.5%), Control: 161 (67.4%), unadj. diff. not tested	N/A
									Hospice use
									Hospice referral	Intervention: 98 (40.8%), Control: 89 (37.2%), unadj. diff. not tested	N/A
									Hospice enrollment	Intervention: 79 (32.9%), Control: 68 (28.5%), unadj. diff. not tested	N/A
									Months from hospice referral, death*	Intervention: median 0.6 (IQR 0.2, 1.4), Control: 0.9 (0.4, 1.7), unadj. diff. not tested	N/A
									Months from hospice enrollment, death*	Intervention: median 0.4 (IQR 0.1, 1.2), Control: 0.6 (0.3, 1.2), unadj. diff. not tested	N/A
									Survival data
									Months from DNR signed, death*	Intervention: median 3.5 (IQR 0.9, 10.7), Control: 6.4 (1.4, 11.0), unadj. diff. not tested	N/A
									Overall survival years from diagnosis	Intervention: median 3 (95%CI 3–4), Control: 3 (3–4), unadj. diff. not tested	N/A
									Follow-up months	Intervention: median 24.8 (95%CI 19.0–28.6), Control: 27.4 (19.6–32.2), unadj. diff. not tested	N/A
									Survival months from on-study date	Intervention: median 9.9 (95%CI 7.6–11.7), Control: 10.2 (15.1–11.2), unadj. diff. not tested	N/A
									Place of death (in decease patients only)
									Home	Intervention: 50 (29.8%), Control: 37 (23.6%), unadj. diff. not tested	N/A
									Hospital	Intervention: 13 (7.8%), Control: 18 (11.5%), unadj. diff. not tested	N/A
									Inpatient hospice	Intervention: 13 (7.8%), Control: 7 (4.5%), unadj. diff. not tested	N/A
									Unknown	Intervention: 92 (54.8%), Control: 95 (60.5%), unadj. diff. not tested	N/A
									Referrals
									Palliative care referral	Intervention: 46 (19.2%), Control: 33 (13.8%), unadj. diff. not tested	N/A
									Social work referral	Intervention: 113 (47.1%), Control: 109 (45.6%), unadj. diff. not tested	N/A
									Hospital admissions
									Scheduled	Intervention: 7 (6.9%), Control: 10 (12.0%), unadj. diff. not tested	N/A
									Unscheduled	Intervention: 88 (87.1%), Control: 64 (77.1%), unadj. diff. not tested	N/A
									Admission due, symptoms
									Yes	Intervention: 7 (6.9%), Control: 10 (12.0%), unadj. diff. not tested	N/A
									No	Intervention: 88 (87.1%), Control: 64 (77.1%), unadj. diff. not tested	N/A
									Discharge disposition
									Home-home care assistance (paid)	Intervention: 25 (24.8%), Control: 6 (7.2%), unadj. diff. not tested	N/A
									Home-no paid assistance	Intervention: 48 (47.5%), Control: 52 (62.7%), unadj. diff. not tested	N/A
									In-hospital death	Intervention: 6 (5.9%), Control: 9 (10.8%), unadj. diff. not tested	N/A
									Inpatient facility	Intervention: 6 (5.9%), Control: 1 (1.2%), unadj. diff. not tested	N/A
									SNF/Rehab/nursing home	Intervention: 3 (3.0%), Control: 0 (0.0%), unadj. diff. not tested	N/A
									Other	Intervention: 5 (5.0%), Control: 4 (4.8%), unadj. diff. not tested	N/A
									Code status at discharge N (%)
									Full code	Intervention: 39 (38.6%), Control: 29 (34.9%), unadj. diff. not tested	N/A
									DNR	Intervention: 31 (30.7%), Control: 28 (33.7%), unadj. diff. not tested	N/A
									Not documented	Intervention: 31 (30.7%), Control: 26 (31.3%), unadj. diff. not tested	N/A
	53A	Integration of patient-reported outcomes (PROs) for personalized symptom management in “real-world” oncology practices: a population-based cohort comparison study of impact on healthcare utilization	Howell et al. (2020)					6 months	Emergency department visits (number)*
									Number of events	Pre (exposed): 13260, Pre (control): 36628, Post (exposed): 7375, Post (control): 22918	N/A
									Rates	Pre (exposed): 0.8239, Pre (control): 0.4960, Post (exposed): 0.8336, Post (control): 0.5283	N/A
									Adjusted rate ratios and difference in difference comparison	Pre: RR 1.702 (95%CI 1.639, 1.768), Post: 1.611 (1.543, 1.682), adj. difference in difference 0.947 (0.900, 0.996)	decreased
									Hospitalization	Pre: RR 1.52, Post: 1.52, adj. difference in difference 1.00 (0.95, 1.06)	same
									Palliative care visit	Pre: RR 2.06, Post: 1.69, adj. difference in difference 0.82 (0.68, 0.98)	decreased
									Psychosocial oncology visit	Pre: RR 0.82, Post: 0.77, adj. difference in difference 0.94 (0.80, 1.10)	same
									Opioid prescription	Pre: RR 1.71, Post: 1.73, adj. difference in difference 1.01 (0.94, 1.09)	same
									Antidepressant prescription	Pre: RR 1.58, Post: 1.57, adj. difference in difference 1.00 (0.93, 1.07)	same
	53B	Personalized symptom management: a quality improvement collaborative for implementation of patient reported outcomes (PROs) in 'real-world' oncology multisite practices	Howell et al. (2020)	N/R
				Ontario study sites only	Edmonton Symptom Assessment System, Distress Assessment Response Tool, Brief Pain Inventory, Cancer Fatigue Scale, Patient Health Questionnaire.	Values not reported, no difference observed	same
				Ontario study sites only	Generalized Anxiety Disorder questionnaire 7 (range 0-21, 7-item)	Pre: values not reported, Post: values not reported, unadj. dif.reported graphically; decrease observed per center, p=0.004	improved
				Ontario and Montreal study sites only	Patient Activation Measure (categorized into 4 categories, 13-item)	Pre: values not reported, Post: values not reported, unadj. dif.reported graphically; increase observed in Ontario but not in Montreal, p=0.045 and ns, respectively	improved
	54	MinSafeStart - Decision Aid Tool for Better Treatment of Nausea and Vomiting During Pregnancy	Ngo et al. (2022)	2 weeks	Pregnancy Unique Quantification of Emesis (range 3-15, 3-item)*	Intervention: mean change 0.8 (SD 2.0), Control: 0.4 (2.3), adj. difference in difference 0.4 (95%CI -0.3, 1.2), p-value not reported	same
					Health-related Quality of Life for Nausea and Vomiting during Pregnancy (range 30-210, 30-item)	Intervention: mean change 4.5 (SD 22.4), Control: -0.3 (22.9), adj. difference in difference -4.2 (95%CI -11.9, 3.5), p-value not reported	same
					Decisional conflict scale (range 0-100, 16-item)	Intervention: mean change -5.9 (SD 16.4), Control: -5.3 (15.5), adj. difference in difference -0.7 (95%CI -6.1, 4.7), p-value not reported	same
	55	Pain Management in Primary Care: A Randomized Controlled Trial of a Computerized Decision Support Tool	Dhingra et al. (2021)	6 months	Brief Pain Inventory-Short Form (9-item)*
					Subscales
					Worst pain (NRS 0-10, 1-item)	Intervention: mean not reported, Control: mean not reported, adj. diference in difference -0.50 (95%CI -0.91, -0.08)	improved
					Average pain (NRS 0-10, 1-item)	Intervention: mean not reported, Control: mean not reported, adj. diference in difference -0.12 (95%CI -0.57, 0.30)	same
					PROMIS Pain Interference Short Form (range 0-100, 8-item)*	Intervention: mean 65.3 (7.9), Control: 64.5 (7.5), adj. diference in difference -1.33 (95%CI -3.05, 0.39)	same
	56	Towards Better Perioperative Pain Management in Mexico: A Study in a Network of Hospitals Using Quality Improvement Methods from PAIN OUT	Garduño-López et al. (2021)	Difference between before and 4 months after implementation	Selected items from the International Pain outcomes Questionnaire (13-item)			Baseline	Number of providers invited for the project	16 hospitals	no before/after comparison
					Single items/scales				Number of PIs that completed the administrative phase of joining PAIN OUT;	9 providers completed the administrative steps	no before/after comparison
					Pain intensity: worst pain since surgery ≥6/10	Graphical report, RR <1, p<0.01	improved		Number of hospitals that completed the program and within the designated timeframe	8 providers (15 wards) completed the program	no before/after comparison
					percent time in severe pain ≥30%	Graphical report, RR <1, p<0.001	improved		Missing data collected at baseline and postintervention for key variables.	Median 1% missing (low)	no before/after comparison
					Pain interference: bed ≥4	Graphical report, RR <1, p<0.001	improved	Difference between before and 4 months after implementation	Intraoperative wound infiltration	Graphical report, RR = 1, ns	same
					Pain interference: breathing/coughing ≥4	Graphical report, RR <1, p<0.01	improved		Intraoperative regional anesthesia	Graphical report, RR = 1, ns	same
					Pain interference: sleep ≥4	Graphical report, RR <1, p<0.001	improved		Treatment information (ward)	Graphical report, RR>1, p<0.001	increased
					composite: he/she reported worst pain ≥6/10 and were ≥30% of the time in severe pain and reported ≥4/10 in at least one of the followings: pain interference with sleep or with breathing and coughing or with movement in bed and/or out of bed ≥4/10	Graphical report, RR <1, p<0.001	improved		Pain measurement (ward)	Graphical report, RR>1, p<0.05	increased
					Adverse effect: nausea ≥4/10	Graphical report, RR <1, p<0.001	improved		Non-opioids (ward)	Graphical report, RR = 1, ns	same
					Perception of care: wish more treatment for pain = YES	Graphical report, RR = 1, ns	same		Systemic opioids (ward)	Graphical report, RR = 1, ns	same
					These outcomes were also analyzed at the ward level, and 11/13 wards showed improvement on most outcomes. 2 wards showed detoriation.				non-pharmacological treatment (ward)	Graphical report, RR = 1, ns	same
									These process variables were also analyzed at the ward level, and in general wound infiltration, regional anesthesia, treatment information, pain measurement increased except in 5 wards. Opioid use and non-pharmacological treatment decreased in 56wards also, however these were measured in only half of the wards and thus is relatively higher percentage.
	57	An online individualised patient decision aid improves the quality of decisions in patients considering total knee arthroplasty in routine care: A randomized controlled trial	Bansback et al. (2022)	Directly after consultation	Knowledge questionnaire from the validated hip and knee decision quality instrument (5-item, no correct)
					Over time, without surgery, what usually happens, the pain from hip (knee) osteoarthritis?	Intervention: 74/79 (93.7%), Control: 75/81 (92.6), adj. dif. 1.18 (95%CI 0.33–4.33), p-value not reported	same
					After knee replacement surgery, about how many months does it take most people, get back, doing their usual activities?	Intervention: 69/79 (87.3%), Control: 49/81 (60.5), adj. dif. 4.45 (95%CI 2.04–10.43), significant but p-value not reported	improved
					About how many people who have hip (knee) replacement surgery will need, have the same hip (knee) replaced again in less than 15 years?	Intervention: 48/79 (60.8%), Control: 28/81 (34.6), adj. dif. 3.00 (95%CI 1.57–5.85), significant but p-value not reported	improved
					If 100 people like you have knee replacement surgery, how many people improve and have NO or SLIGHT pain or discomfort after surgery?	Intervention: 24/79 (30.4%), Control: 22/81 (27.2), adj. dif. 1.11 (95%CI 0.55–2.24), p-value not reported	same
					Out of 100 people who have hip (knee) replacement surgery, about how many will have a serious complication (e.g., death, life-threatening blood clots, infection, heart attack) within the 3 months after surgery?	Intervention: 60/79 (75.9%), Control: 33/81 (40.7), adj. dif. 5.35 (95%CI 2.66–11.25), significant but p-value not reported	improved
					Knowledgeable (3 of 5 knowledge questions correct)	Intervention: 65/79 (82.3%), Control: 43/80 (53.1), adj. dif. 4.01 (95%CI 1.97–8.60), significant but p-value not reported	improved
					Treatment Preference (Do you feel the potential benefits of knee replacement surgery outweigh the potential surgical risks?)
					Surgery	Intervention: 65/79 (82.3%), Control: 59/81 (72.8), adj. dif. 0.59 (95%CI 0.03–6.48), p-value not reported	same
					Non-surgical	Intervention: 2/79 (2.5%), Control: 1/81 (1.2)
					Unsure	Intervention: 12/79 (15.2%), Control: 21 /81 (25.9)
					Decided (Surgery/non-surgical vs. unsure)	Adj. dif. 1.98 (95%CI 0.90, 4.52)	same
					Treatment Decision
					Surgery	Intervention: 54/74 (73.0%), Control: 69/80 (86.3), adj. dif. 0.41 (95%CI 0.17–0.93), significant but p-value not reported	decreased
					Non-surgical	Intervention: 20/74 (27.0%), Control: 11/80 (13.8)
					Concordant (treatment Preference equals Decision)	Intervention: 52/75 (69.3%), Control: 53/80 (66.2), adj. dif. 1.15 (95%CI 0.58–2.29), p-value not reported	same
					Quality Decision (knowledgeable and concordant)	Intervention: 45/75 (60.0%), Control: 33/80 (41.3), adj. dif. 2.08 (95%CI 1.08–4.02), significant but p-value not reported	improved
					SURE Test on decisional conflict (4-item, 4/4 answered yes vs. no)	Intervention: 56/79 (70.9%), Control: 57/81 (70.4), adj. dif. 0.96 (95%CI 0.48, 1.92), p-value not reported	same
					Single question on willingness, have surgery (Likert 5 levels, "I would definitely consider having knee joint replacement surgery now." vs. "I would probably consider having knee joint replacement surgery now.";"I am not sure.";"I would probably not consider having knee joint replacement surgery now.";"I would definitely not consider having knee joint replacement surgery now.")	Intervention: 51 (65.4%), Control: 60 (74.1), adj. dif. 1.64 (0.83–3.28), p-value not reported	same
	58	Determinants of disease activity change over time in Enthesitis related arthritis: effect of structured outcome monitoring and clinical decision support	Tirelli et al. (2020)	Trend over time	Clinical juvenile arthritis disease activity score (3-item, range 0-30)
					Intervention 1 (monitoring)	Intervention 1: not reported, Control: not reported, unadj. dif. 0.02 (95%CI −0.21, 0.24), p=0.16	same
					Intervention 2 (decision-aid)	Intervention 2: not reported, Control: not reported, unadj. dif −0.04 (95%CI −0.36, 0.29), p=0.82	same
					NRS pain (1-item, range 0-10)
					Intervention 1 (monitoring)	Intervention 1: not reported, Control: not reported, unadj. dif. −0.03 (95%CI − 0.17,0.11), p-value 0.67	same
					Intervention 2 (decision-aid)	N/R
	59	The Active with OsteoArthritis (AktivA) Physiotherapy Implementation Model: A Patient Education, Supervised Exercise and Self-Management Program for Patients with Mild, Moderate Osteoarthritis of the Knee or Hip Joint. A National Register Study with a Two-Year Follow-Up	Holm et al. (2020)	3 months	Pain NRS (1-item, range 1–10)	Baseline: mean 5.2 (SD 1.8), follow-up: 4.5 (2.0), unadj. dif. −0.6 (95%CI −0.7, −0.6), p-value not reported	Improved
					Knee injury and Osteoarthritis Outcome Score
					Domain
					Sport (5-item, range 0–100)	Baseline: mean 33.3 (SD 21.4), follow-up: 37.4 (22.4), unadj. dif. 4.0 (95%CI 3.0, 5.0), p-value not reported	Improved
					Quality of Life (4-item, range 0–100)	Baseline: mean 45.8 (SD 14.5), follow-up: 49.6 (15.4), unadj. dif. 3.5 (95%CI 2.9, 4.2), p-value not reported	Improved
					Hip injury and Osteoarthritis Outcome Score
					Domain
					Sport (4-item, range 0–100)	Baseline: mean 47.5 (SD 21.9), follow-up: 48.7 (22.6), unadj. dif. 1.0 (95%CI −0.5, 2.4), p-value not reported	Same
					Quality of Life (4-item, range 0–100)	Baseline: mean 47.2 (SD 14.8), follow-up: 49.0 (16.0), unadj. dif. 1.7 (95%CI 0.6, 2.8), p-value not reported	Improved
					Patient-specific functional scale (1, 3 items, range 0–10)	Baseline: mean 3.3 (SD 2.4), follow-up: 4.1 (2.9), unadj. dif. 0.7 (95%CI 0.6, 0.8), p-value not reported	Improved
					EQ VAS (0–100)	Baseline: mean 64.1 (SD 19.5), follow-up: 66.5 (19.5), unadj. dif. 2.2 (95%CI 1.5, 3.0), p-value not reported	Improved
					EQ-5D utility index (5-item, range 0–1)	Baseline: mean 0.721 (SD 0.111), follow-up: 0.746 (0.115), unadj. dif. 0.025 (95%CI 0.019, 0.029), p-value not reported	Improved
				12 months	Pain NRS (1-item, range 1–10)	Baseline: mean 5.2 (SD 1.8), follow-up: 4.3 (2.1), unadj. dif. −0.8 (95%CI −0.9, −0.7), p-value not reported	Improved
					Knee injury and Osteoarthritis Outcome Score
					Domain
					Sport (5-item, range 0–100)	Baseline: mean 33.3 (SD 21.4), follow-up: 39.2 (24.5), unadj. dif. 5.6 (95%CI 4.4, 6.8), p-value not reported	Improved
					Quality of Life (4-item, range 0–100)	Baseline: mean 45.8 (SD 14.5), follow-up: 52.3 (17.0), unadj. dif. 6.0 (95%CI 5.1, 6.8), p-value not reported	Improved
					Hip injury and Osteoarthritis Outcome Score
					Domain
					Sport (4-item, range 0–100)	Baseline: mean 47.5 (SD 21.9), follow-up: 54.8 (25.2), unadj. dif. 6.3 (95%CI 4.5, 8.1), p-value not reported	Improved
					Quality of Life (4-item, range 0–100)	Baseline: mean 47.2 (SD 14.8), follow-up: 53.9 (17.7), unadj. dif. 6.0 (95%CI 4.6, 7.4), p-value not reported	Improved
					Patient-specific functional scale (1, 3 items, range 0–10)	Baseline: mean 3.3 (SD 2.4), follow-up: 4.5 (3.1), unadj. dif. 1.1 (95%CI 0.9, 1.2), p-value not reported	Improved
					EQ VAS (0–100)	Baseline: mean 64.1 (SD 19.5), follow-up: 68.2 (18.7), unadj. dif. 3.5 (95%CI 2.5, 4.4), p-value not reported	Improved
					EQ-5D utility index (5-item, range 0–1)	Baseline: mean 0.721 (SD 0.111), follow-up: 0.759 (0.120), unadj. dif. 0.036 (95%CI 0.029, 0.043), p-value not reported	Improved
				24 months	Pain NRS (1-item, range 1–10)	Baseline: mean 5.2 (SD 1.8), follow-up: 4.1 (2.2), unadj. dif. −0.9 (95%CI −1.0, −0.8), p-value not reported	Improved
					Knee injury and Osteoarthritis Outcome Score
					Domain
					Sport (5-item, range 0–100)	Baseline: mean 33.3 (SD 21.4), follow-up: 36.3 (26.6), unadj. dif. 2.5 (95%CI 0.9, 4.2), p-value not reported	Improved
					Quality of Life (4-item, range 0–100)	Baseline: mean 45.8 (SD 14.5), follow-up: 55.3 (18.3), unadj. dif. 8.3 (95%CI 7.2, 9.5), p-value not reported	Improved
					Hip injury and Osteoarthritis Outcome Score
					Domain
					Sport (4-item, range 0–100)	Baseline: mean 47.5 (SD 21.9), follow-up: 51.0 (26.5), unadj. dif. 1.2 (95%CI −1.2, 3.7), p-value not reported	Same
					Quality of Life (4-item, range 0–100)	Baseline: mean 47.2 (SD 14.8), follow-up: 58.0 (19.9), unadj. dif. 9.4 (95%CI 7.5, 11.4), p-value not reported	Improved
					Patient-specific functional scale (1, 3 items, range 0–10)	Baseline: mean 3.3 (SD 2.4), follow-up: 4.5 (3.1), unadj. dif. 1.1 (95%CI 1.0, 1.3), p-value not reported	Improved
					EQ VAS (0–100)	Baseline: mean 64.1 (SD 19.5), follow-up: 70.7 (17.6), unadj. dif. 6.0 (95%CI 4.7, 7.3), p-value not reported	Improved
					EQ-5D utility index (5-item, range 0–1)	Baseline: mean 0.721 (SD 0.111), follow-up: 0.773 (0.117), unadj. dif. 0.048 (95%CI 0.039, 0.057), p-value not reported	Improved
	60	Efficacy of Blended Collaborative Care for Patients With Heart Failure and Comorbid Depression	Rollman et al. (2021)	12 months	SF-12, Physical and Mental Component Summary Score (12-item)			12 months	Care manager contacts	Intervention: median 9 (range 0-17), Control 1: 9 (0-33), Control 2: NA, unadj. dif. not reported, p-value NA		N/A
					Subscales (range 0-100)				SSRI/SNRI use	Intervention: 66 (36%), Control 1: 68 (35), Control 2: 39 (42), unadj. dif. not reported, p<.001		Decreased in Intervention and Control 1 group compared, Control 2
					Physical Component Summary Score	Only effect sizes reported.	Same		Mental health specialty visits	Intervention: median 0 (range 0-2), Control 1: 0 (0-1), Control 2: 0 (0-0), unadj. dif. not reported, p=0.19		same
					Mental Component Summary Score*	Graphical report, adj. dif. Intervention vs. Control 2 4.47 (95%CI 1.65, 7.28), p=0.002, adj. dif. Intervention vs. Control 2 1.12 (-1.15, 3.40), p=0.33	Intervention improved vs. Control 2, but was the same vs. Control 1		ACE-I/ARB	Intervention: 106 (57%), Control 1: 106 (55), Control 2: 48 (52), unadj. dif. not reported, p=0.44		same
					Kansas City Cardiomyopathy Questionnaire (12-item, range 0-100)	Only effect sizes reported.	Same		β-Blocker	Intervention: 156 (84%), Control 1: 156 (81), Control 2: 79 (86), unadj. dif. not reported, p=0.94		same
					Patient-Reported Outcomes Measurement Information System–Depression (8-item, range 0-100)	Only effect sizes reported.	Intervention improved vs. Control 2, and also improved vs. Control 1		Diuretic	Intervention: 119 (64%), Control 1: 117 (61), Control 2: 58 (63), unadj. dif. not reported, p=0.48		same
					Hamilton Rating Scale for Depression (17-item, range 37.1-81.1)	Only effect sizes reported.	Same		Statin	Intervention: 129 (70%), Control 1: 143 (74), Control 2: 64 (70), unadj. dif. not reported, p=0.01		Increased in Control 1 compared, Intervention and Control 2
									Medications: started or stopped by 12 months
									SSRI/SNRI	Intervention: 29 (16%), Control 1: 20 (10), Control 2: 8 (9), unadj. dif. not reported, p=0.16		same
									ACE-I/ARB	Intervention: 37 (20%), Control 1: 38 (20), Control 2: 15 (16), unadj. dif. not reported, p=0.73		same
									β-Blocker	Intervention: 20 (11%), Control 1: 25 (13), Control 2: 12 (13), unadj. dif. not reported, p=0.77		same
									Diuretic	Intervention: 24 (13%), Control 1: 37 (19), Control 2: 18 (20), unadj. dif. not reported, p=0.19		same
									Statin	Intervention: 14 (8%), Control 1: 21 (11), Control 2: 9 (10), unadj. dif. not reported, p=0.52		same
									Rehospitalizations
									All cause	Intervention: median 1 (range 0-13), Control 1: 1 (0-9), Control 2: 1 (0-14), unadj. dif. not reported, p=0.39		same
									Cardiovascular related	Intervention: median 0 (range 0-8), Control 1: 0 (0-6), Control 2: 0 (0-12), unadj. dif. not reported, p=0.82		same
	61	The STAR care pathway for patients with pain at 3 months after total knee replacement: a multicentre, pragmatic, randomised, controlled trial	Wylde et al. (2022)	12 months	Brief Pain Inventory (9-item)
					Subscales
					Severity (4-item, range 0-10)	Intervention: mean 3.14 (SD 2.43), Control: 3.67 (2.52), adj. dif. −0.65 (95%CI −1.17, −0.13), p=0.014	improved
					Interference (7-item, range 0-10)	Intervention: mean 3.52 (SD 2.79), Control: 4.08 (2.90), adj. dif. −0.68 (95%CI −1.29, −0.08), p=0.026	improved
					Oxford Knee Score (12-item, range 0-48)	Intervention: mean 28.44 (SD 10.23), Control: 27.16 (9.72), adj. dif. 2.68 (95%CI 0.58, 4.78), p=0.013	improved
					Douleur Neuropathique 4 (4-item, range 0-7)	Intervention: mean 3.07 (SD 2.07), Control: 2.94 (2.12), adj. dif. −0.10 (95%CI −0.55, 0.35), p=0.653	same
					PainDETECT (9-item, range −1-38)	Intervention: mean 12.87 (SD 7.70), Control: 12.69 (7.53), adj. dif. −0.93 (95%CI −2.51, 0.65), p=0.249	same
					Pain Catastrophizing Scale (13-item, range 0-52)	Intervention: mean 11.82 (SD 12.60), Control: 13.75 (13.07), adj. dif. 0.90 (95%CI 0.70, 1.16), p=0.428	same
					Possible Solutions, Pain Questionnaire (14-item)
					Subscales
					Solving pain (4-item, range 0-24)	Intervention: mean 12.69 (SD 8.11), Control: 13.21 (7.93), adj. dif. −1.18 (95%CI −3.09, 0.74), p=0.226	same
					Meaningful life (5-item, range 0-30)	Intervention: mean 19.20 (SD 8.92), Control: 19.81 (8.28), adj. dif. −0.64 (95%CI −2.83, 1.55), p=0.565	same
					Acceptance of pain (3-item, range 0-18)	Intervention: mean 8.54 (SD 5.85), Control: 8.55 (5.32), adj. dif. −0.22 (95%CI −1.65, 1.20), p=0.757	same
					Belief in solution (2-item, range 0-12)	Intervention: mean 5.74 (SD 4.34), Control: 5.91 (4.34), adj. dif. −0.38 (95%CI −1.47, 0.70), p=0.49	same
					Patient Satisfaction Scale (4-item, range range 25-100)	Intervention: mean 71.10 (SD 23.46), Control: 68.73 (21.71), adj. dif. 3.79 (95%CI −1.47, 9.06), p=0.157	same
					ICEpop CAPability measure for Adults (20-item, range −0.001-1)	Intervention: mean 0.78 (SD 0.19), Control: 0.78 (0.21), adj. dif. 0.03 (95%CI −0.004, 0.06), p=0.085	same
					SF-12 (12-item)
					Subscales
					Physical (6-item, range 0-100)	Intervention: mean 37.70 (SD 9.71), Control: 36.96 (9.95), adj. dif. 2.07 (95%CI −0.10, 4.23), p=0.061	same
					Mental (6-item, range 0-100)	Intervention: mean 48.07 (SD 11.04), Control: 48.58 (11.25), adj. dif. −0.08 (95%CI −2.29, 2.12), p=0.94	same
					Hospital Anxiety and Depression questionnaire
					Subscales
					Anxiety (7-item, range 0-21)	Intervention: mean 6.05 (SD 4.37), Control: 5.96 (4.67), adj. dif. −0.70 (95%CI −1.47, 0.08), p=0.079	same
					Depression (7-item, range 0-21)	Intervention: mean 5.98 (SD 3.84), Control: 6.07 (4.27), adj. dif. −0.69 (95%CI −1.47, 0.10), p=0.086	same
					Chronic widespread pain (1-item, yes vs. no)	Intervention: 7/100 (7%), Control: 9/212 (4), adj. dif. 0.61 (95%CI 0.20, 1.91), p=0.399	same
					Pain frequency in past 24h (1-item, rarely vs. sometimes/often/most of the time/all of the time)	Intervention: 21/100 (21%), Control: 55/213 (26), adj. dif. 0.64 (95%CI 0.34, 1.21), p=0.17	same
					Pain frequency in past 4 weeks (1-item, rarely vs. sometimes/often/most of the time/all of the time)	Intervention: 16/93 (17%), Control: 45/198 (23), adj. dif. 0.55 (95%CI 0.27, 1.11), p=0.095	same
					Comparison of pain (1-item, much better vs. a bit better/the same/a bit worse/much worse)	Intervention: 44/91 (48%), Control: 111/198 (56), adj. dif. 0.62 (95%CI 0.34, 1.12), p=0.113	same
					NHS and personal social services perspective
					Costs	Intervention: mean £1961.84 (95%CI 1531.05, 2392.63), Control: £2686.28 (2034.86, 3337.69)
					QALY (calculated using EQ-5D)gain	Intervention: mean 0.52 (95%CI 0.50, 0.54), Control: 0.50 (0.47, 0.52)	same
					Intervention vs. usual care	Incremental costs: mean −£724.43 (95%CI −1500.27, 51.39), Incremental QALY: 0.027 (−0.008, 0.06), net benefit: £1256 (164, 2348)	improved
					Patient perspective
					Costs	Intervention: mean £375.52 (95%CI 155.32, 595.71), Control: £682.90 (307.25, 1058.55)
					QALY gain	Intervention: mean 0.52 (95%CI 0.50, 0.54), Control: 0.50 (0.47, 0.53)
					Intervention vs. usual care	Incremental costs: mean −£307.38 (95%CI −745.70, 130.94), Incremental QALY: 0.027 (−0.008, 0.06), net benefit: £865 (−91, 1822)	same
					NHS, personal social services, and patient perspective
					Costs	Intervention: mean £2337.36 (95%CI 1850.53, 2824.19), Control: £3369.17 (2603.26, 4135.09)
					QALY gain	Intervention: mean 0.52 (95%CI 0.50, 0.54), Control: 0.50 (0.47, 0.52)	same
					Intervention vs. usual care	Incremental costs: mean −£1031.81 (95%CI −1936.58, −127.05), Incremental QALY: 0.027 (−0.008, 0.06), net benefit: £1564 (369, 2758)	improved
	62	Symptom Monitoring With Patient-Reported Outcomes During Routine Cancer Treatment: A Randomized Controlled Trial	Basch et al. (2016)	6 months	EQ-5D-5L (range 0-100, 5-item), difference in difference of mean change*	Intervention: mean change -1.4 (95%CI -0.4, 3.1), Control: -7.1 (4.8, 9.5), adj. dif. 5.7 (95%CI not reported), p<0.001	improved	12 months	Incidence of emergency deparment visits	Intervention: 34%, Control: 41%, unadj. dif. not reported, p=0.02	Improved
									Incidence of hospitalizations	Intervention: 45%, Control: 49%, unadj. dif. not reported, p=0.08	same
									Survival	Intervention: 75%, Control: 65%, unadj. dif. not reported, p=0.05	same
									Quality Adjusted Life Years (= survival x EQ-5D)	Intervention: 8.7 months (SD not reported), 8.0 months, unadj. dif. not reported, p=0.004	Improved
									Time receving cancer treatment	Intervention: mean 8.3 months (range 0, 49), Control: 6.3 (0, 41), unadj. dif. not reported, p=0.002	Increased
									Number of nursing calls	Intervention: 12.8 (SD not reported), Control: 12.9, unadj. dif. not reported, p=0.93	Same
	63	Reduced unplanned care and disease activity and increased quality of life after patient enrollment in an inflammatory bowel disease medical home.	Regueiro et al. (2019)	At 12 months	Short inflammatory bowel disease questionnaire (10-item, range 10-70)	Pre: median 50 (IQR 19), Post: 51.8 (17), unadj. dif. not reported, p<0.0001	improved	Over 12 months	Emergency department visits*	Pre: 510, Post: 269, unadj. dif. not reported, p=0.008	improved
					Harvey-Bradshaw Index (5-item, range 0-dependent on # of stools) (CD patients)	Pre: median 4 (IQR 6), Post: 3.5 (4), unadj. dif. not reported, p=0.002	improved		Hospitalizations*	Pre: 209, Post: 134, unadj. dif. not reported, p=0.008	improved
					Ulcerative colitis activity index (4-item, range 0-12)	Pre: median 4 (IQR 7), Post: 3 (4), unadj. dif. not reported, p=0.0003	improved		Intestinal resection	Pre: 7.5%, Post: 10.6%, unadj. dif. not reported, p=0.22	same
					Patient Health Questionnaire for depression (range 0-27, 9-item)	Pre: median 6 (IQR 9), Post: 5 (8), unadj. dif. not reported, p<0.0001	improved		Radiographic study	Pre: 42.7%, Post: 34.1%, unadj. dif. not reported, p=0.06	same
					Generalized Anxiety Disorder questionnaire 7 (range 0-21, 7-item)	Pre: median 4 (IQR 8), Post: 4 (8), unadj. dif. not reported, p=0.02	improved		Endoscopic procedure	Pre: 51.8%, Post: 43.5%, unadj. dif. not reported, p=0.08	same
	64	A randomized controlled trial of TELEmedicine for patients with inflammatory bowel disease (TELE-IBD)	Cross et al. (2019)	12 months	Harvey-Bradshaw Index (5-item, range 0-dependent on # of stools) (CD patients)*	Intervention 1 (before): mean 5.2 (SD 5.0), Intervention 2 (before): 4.7 (4.1), Control (before): 4.2 (4.2), Intervention 1 (after): mean 3.7 (SD 3.6), Intervention 2 (after): 4.2 (3.9), Control (after): 3.2 (3.4), adj. dif. in dif. not reported, reported not, be different, p=0.33 (vs intervention 1) and 0.12 (vs intervention 2).	same	12 months	All outcomes are per 100 participants per year
					Simple Clinical Colitis Activity Index (6-item, range 0-20) (UC/indeterminte patients)*	Intervention 1 (before): mean 2.9 (SD 3.1), Intervention 2 (before): 2.7 (3.1), Control (before): 2.5 (2.5), Intervention 1 (after): mean 1.4 (SD 1.4), Intervention 2 (after): 1.7 (1.9), Control (after): 2.0 (1.8), adj. dif. in dif. not reported, reported not, be different, p=0.09 (vs intervention 1) and 0.11 (vs intervention 2)	same		Total encounters	Intervention 1 (before): 1267, Intervention 2 (before): 1441, Control (before): 1543, Intervention 1 (after): 1935, Intervention 2 (after): 2235, Control (after): 2099, unadj. dif. in dif. not reported, reported not, be different, p-value ns (vs intervention 1) and ns (vs intervention 2).	same
					Inflammatory Bowel Disease Questionnaire (32-item, range 0-224) (both)	Intervention 1 (before): mean 168.1 (SD 34.0), Intervention 2 (before): 172.3 (33.1), Control (before): 172.3 (34.5), Intervention 1 (after): mean 179.3 (SD 28.2), Intervention 2 (after): 181.5 (28.2), Control (after): 179.2 (32.8), adj. dif. in dif. not reported, reported not, be different, p=0.63 (vs intervention 1) and 0.66 (vs intervention 2)	same		IBD-related hospitalization	Intervention 1 (before): 24.1, Intervention 2 (before): 24.3, Control (before): 14.7, Intervention 1 (after): 9.8, Intervention 2 (after): 14.4, Control (after): 16.4, unadj. dif. in dif. not reported, p<0.05 (vs intervention 1) and ns (vs intervention 2).	improved intervention 1
									Non IBD-related hospitalization	Intervention 1 (before): 5.4, Intervention 2 (before): 5.5, Control (before): 3.4, Intervention 1 (after): 2.7, Intervention 2 (after): 0.9, Control (after): 11.2, unadj. dif. in dif. not reported, p<0.05 (vs intervention 1) and <0.05 (vs intervention 2).	improved intervention 1 and 2
									IBD-related surgery	Intervention 1 (before): 9.8, Intervention 2 (before): 9.0, Control (before): 10.3, Intervention 1 (after): 7.1, Intervention 2 (after): 9.0, Control (after): 11.2, unadj. dif. in dif. not reported, p-value ns (vs intervention 1) and ns (vs intervention 2).	same
									Non-IBD surgery	Intervention 1 (before): 1.8, Intervention 2 (before): 0.9, Control (before): 2.6, Intervention 1 (after): 1.8, Intervention 2 (after): 1.8, Control (after): 1.7, unadj. dif. in dif. not reported, p-value ns (vs intervention 1) and ns (vs intervention 2).	same
									Emergency department visit	Intervention 1 (before): 8.9, Intervention 2 (before): 9.9, Control (before): 19.0, Intervention 1 (after): 15.2, Intervention 2 (after): 18.0, Control (after): 22.4, unadj. dif. in dif. not reported, p-value ns (vs intervention 1) and ns (vs intervention 2).	same
									Office visit	Intervention 1 (before): 302, Intervention 2 (before): 312, Control (before): 369, Intervention 1 (after): 367, Intervention 2 (after): 446, Control (after): 478, unadj. dif. in dif. not reported, p-value ns (vs intervention 1) and ns (vs intervention 2).	same
									Endoscopic procedures	Intervention 1 (before): 47.3, Intervention 2 (before): 53.1, Control (before): 51.7, Intervention 1 (after): 66.1, Intervention 2 (after): 60.3, Control (after): 58.6, unadj. dif. in dif. not reported, p-value ns (vs intervention 1) and ns (vs intervention 2).	same
									Non-endoscopic procedures	Intervention 1 (before): 6.3, Intervention 2 (before): 4.5, Control (before): 3.4, Intervention 1 (after): 0.9, Intervention 2 (after): 7.2, Control (after): 3.4, unadj. dif. in dif. not reported, p-value ns (vs intervention 1) and ns (vs intervention 2).	same
									IV therapeutics	Intervention 1 (before): 106, Intervention 2 (before): 144, Control (before): 122, Intervention 1 (after): 186, Intervention 2 (after): 301, Control (after): 231, unadj. dif. in dif. not reported, p-value ns (vs intervention 1) and ns (vs intervention 2).	same
									Non-invasive diagnostic tests	Intervention 1 (before): 39.3, Intervention 2 (before): 91.9, Control (before): 80.2, Intervention 1 (after): 86.6, Intervention 2 (after): 142.3, Control (after): 112.9, unadj. dif. in dif. not reported, p<0.05 (vs intervention 1) and ns (vs intervention 2).	Decreased intervention 1
									Telephone encounters	Intervention 1 (before): 571.4, Intervention 2 (before): 606.3, Control (before): 670.0, Intervention 1 (after): 953.6, Intervention 2 (after): 988.3, Control (after): 900.9, unadj. dif. in dif. not reported, p<0.05 (vs intervention 1) and <0.05 (vs intervention 2).	Increased intervention 1 and 2
									Electronic encounters	Intervention 1 (before): 144.6, Intervention 2 (before): 180.2, Control (before): 197.4, Intervention 1 (after): 238.4, Intervention 2 (after): 245.9, Control (after): 250.9, unadj. dif. in dif. not reported, p<0.05 (vs intervention 1) and ns (vs intervention 2).	Increased intervention 1
	65	Integrated collaborative care for comorbid major depression in patients with cancer (SMaRT Oncology-2): a multicentre randomised controlled effectiveness trial	Sharpe et al. (2014)	6 months	Symptom Checklist Depression Scale (20-item, range 0-4)			6 months	Patient contacts with psychiatrist (in session or by telephone)
					Treatment response (50% reduction on SCL-20)*	Intervention: 143 (62%), Control: 40 (17%), adj. dif. 8.5 (5.5, 13.4), p<0.0001	improved		Patients with ≥1 contact	Intervention: 90 (35.6%), Control: 36 (15.6%), unadj. dif. not reported, p-value not reported	Increased
					Self-rated improvement of depression	Intervention: percentage much better 181 (79%), Control: 112 (49%), adj. dif. 4.1 (2.7, 6.2), p<0.0001	improved		Median number of contact	Intervention: 0 (IQR 0–1; range 0–5), Control: 0 (0–0; 0–4), unadj. dif. not reported, p-value not reported	same
					Perceived quality of depression care	Graphical, improvement in interventiong group.	improved		Patient telephone contacts with nurse (additional, follow-up)
				Over 9 months	Symptom Checklist Depression Scale (20-item, range 0-4)	Intervention: 0.94 (0.67), Control: 1.71 (0.70), adj. dif. −0.78 (−0.90, −0.66), p<0.0001	improved		Patients with ≥1 contact	Intervention: 218 (86.2%), Control: 162 (70.1%), unadj. dif. not reported, p-value not reported	Increased
					Remission of depression (score <0.75 on SCL-20)	Intervention: 72 (33%), Control: 8 (4%), adj. dif. 13.1 (6.1, 28.2), p<0.0001	improved		Median number of contacts	Intervention: 3 (IQR 1–5; range 0–19), Control: 1 (1–3; 0–10), unadj. dif. not reported, p-value not reported	Increased
					Subdomains				Antidepressant drug treatment
					Depression	Graphical, improvement in intervention group.	improved		Any antidepressant prescribed	Intervention: 181 (80.8%), Control: 177 (81.6%), unadj. dif. not reported, p-value not reported	same
					Anxiety	Graphical, improvement in intervention group.	improved		Antidepressant prescribed at minimum effective dose	Intervention: 169 (75.4%), Control: 158 (72.8%), unadj. dif. not reported, p-value not reported	same
					European Organisation for Research and Treatment of Cancer Quality of Life Questionnaire (30-item)	Graphical, improvement in intervention group.	improved		Dose of antidepressant increased	Intervention: 58 (25.9%), Control: 48 (22.1%), unadj. dif. not reported, p-value not reported	same
					Subscales (range 0-100)				New antidepressant prescribed	Intervention: 136 (60.7%), Control: 43 (19.8%), unadj. dif. not reported, p-value not reported	Increased
					Pain	Graphical, improvement in intervention group.	improved		≥2 antidepressants prescribed	Intervention: 50 (22.3%), Control: 41 (18.9%), unadj. dif. not reported, p-value not reported	same
					Fatique	Graphical, improvement in intervention group.	improved		Patient contacts with mental health professionals who were not part of the depression care for people with cancer team
					Physical functioning	Graphical, improvement in intervention group.	improved		Patients with ≥1 consultation	Intervention: 12 (5.1%), Control: 12 (5.3%), unadj. dif. not reported, p-value not reported	same
					Social functioning	Graphical, improvement in intervention group.	improved		Median number of consultations	Intervention: 0 (IQR 0–0; range 0–16), Control: 0 (0–0; 0–5), unadj. dif. not reported, p-value not reported	same
					Role functioning	Graphical, improvement in intervention group.	improved		Psychological treatments received
					Quality of life	Graphical, improvement in intervention group.	improved		Counselling or support	Intervention: 12 (5.1%), Control: 8 (3.5%), unadj. dif. not reported, p-value not reported	same
									Formal psychological treatment	Intervention: 0, Control: 1 (0.4%), unadj. dif. not reported, p-value not reported	same
									Patient contacts with other health professionals
									Primary care physician consultations
									Patients with ≥1 consultation	Intervention: 223 (94.9%), Control: 195 (86.3%), unadj. dif. not reported, p-value not reported	Increased
									Median number of consultations	Intervention: 5 (IQR 3–8; range 0–32), Control: 4 (2–7; 0–30), unadj. dif. not reported, p-value not reported	Increased
									Consultations with oncology team
									Patients with ≥1 consultation	Intervention: 143 (60.9%), Control: 134 (59.0%), unadj. dif. not reported, p-value not reported	same
									Median number of consultations	Intervention: 1 (IQR 0–3; range 0–48), Control: 1 (0–2; 0–48), unadj. dif. not reported, p-value not reported	same
									Mean additional costs	Intervention vs. control: £613 (95%CI 581, 645)	increased
									Deaths	Intervention: 19, Control: 15.
									Admissions, psychiatric ward	Intervention: 1, Control: 0.
									Attempted suicide	Intervention: 1, Control: 0.
	66	A multifaceted intervention, improve treatment of depression in primary care.	Katon et al. (1996)	Major depression group				Major depression group
				4 months	Satisfaction with management of depression (Likert scale, 0-4) (percentage good/excellent vs. lower)	Intervention: 88.5%, Control: 56.0%, unadj. dif. not reported, p=0.009	Improved	1 month	Adherence, antidepressive medication (at least 25 of the past 30 days)	Intervention: 85%, Control: 63%, unadj. dif not reported, p=0.06	same
					Patients rating anti-depressant as helping (percentage)	Intervention: 80%, Control: 58.3%, unadj. dif. not reported, p=0.10	same	4 months	Adherence, antidepressive medication (at least 25 of the past 30 days)	Intervention: 89%, Control: 62%, unadj. dif not reported, p=0.02	Increased
					Symptom Checklist Depression Scale (20-item, range 0-4)			7 months	Adherence, antidepressive medication (at least 25 of the past 30 days)	Intervention: 79%, Control: 54%, unadj. dif not reported, p=0.07	same
					>50% improvement (percentage)	Intervention: 70.4%, Control: 42.3%, adj. dif. not reported, p=0.03	Improved	Over 1, 4, 7 months	Prescription of dosage at least above recommended guidelines over past 30 days	Intervention: 66.7%, Control: 57.6%, unadj. dif not reported, p=0.46	same
				Over 1, 4 and 7 months	Symptom Checklist Depression Scale (20-item, range 0-4)				Prescription of dosage at least above recommended guidelines over past 90 days	Intervention: 62.1%, Control: 54.6%, unadj. dif not reported, p=0.36	same
					>50% improvement (percentage)	Graphically, adj. dif. in dif. not reported, p=0.001	Improved	Minor depression group
					Inventory for Depressive Symptomatology (28-item, range 0-84)	Graphically, adj. dif. in dif. not reported, p=0.003	Improved	1 month	Adherence, antidepressive medication (at least 25 of the past 30 days)	Intervention: 81%, Control: 67%, unadj. dif not reported, p=0.13	same
				Minor depression group				4 months	Adherence, antidepressive medication (at least 25 of the past 30 days)	Intervention: 74%, Control: 44%, unadj. dif not reported, p=0.01	Increased
				4 months	Satisfaction with management of depression (Likert scale, 0-4) (percentage good/excellent vs. lower)	Intervention: 97.1%, Control: 71.4%, unadj. dif. not reported, p=0.003	Improved	7 months	Adherence, antidepressive medication (at least 25 of the past 30 days)	Intervention: 65%, Control: 41%, unadj. dif not reported, p=0.04	Increased
					Patients rating anti-depressant as helping (percentage)	Intervention: 94.6%, Control: 88.6%, unadj. dif. not reported, p=0.85	same	Over 1, 4, 7 months	Prescription of dosage at least above recommended guidelines over past 30 days	Intervention: 84.8%, Control: 53.9%, unadj. dif not reported, p=0.002	Increased
					Symptom Checklist Depression Scale (20-item, range 0-4)				Prescription of dosage at least above recommended guidelines over past 90 days	Intervention: 69.6%, Control: 39.5%, unadj. dif not reported, p=0.08	same
					>50% improvement (percentage)	Intervention: 66.7%, Control: 52.8%, adj. dif. not reported, p=0.10	same
					Inventory for Depressive Symptomatology (28-item, range 0-84)			Both groups
					>50% improvement (percentage)	Intervention: 51.3%, Control: 52.8%, adj. dif. not reported, p=0.91	same	3 months	Healthcare visits with primary care physician	Intervention: mean 3.1 (SD 1.7), Control: 2.9 (1.4), unadj. dif. not reported, p=0.30	same
				Over 1, 4 and 7 months	Symptom Checklist Depression Scale (20-item, range 0-4)				Referral, a mental health specialist outside of primary care specialist	Intervention: 20%, Control: 29%, unadj. dif. not reported, p=0.21	same
					>50% improvement (percentage)	Graphically, adj. dif. in dif. not reported, p=0.03	Improved	6 months	Healthcare visits with primary care physician	Intervention: mean 4.6 (SD 2.6), Control: 4.1 (2.0), unadj. dif. not reported, p=0.19	same
					Inventory for Depressive Symptomatology (28-item, range 0-84)	Graphically, adj. dif. in dif. not reported, p=0.71	same		Referral, a mental health specialist outside of primary care specialist	Intervention: 24%, Control: 33%, unadj. dif. not reported, p=0.21	same
	67	Randomized trial of a depression management program in high utilizers of medical care.	Katzelnick et al. (2000)	6 weeks	Hamilton Depression Rating Scale (17-item, range 0-52)	Intervention: mean change -3.3 (95%CI not reported), Control: -2.0, adj. dif. not reported, p=0.04	Improved	6 months	Adequate antidepressant treatment (pharmacological refill data)
				3 months	Hamilton Depression Rating Scale (17-item, range 0-52)	Intervention: mean change -5.6 (95%CI not reported), Control: -3.9, adj. dif. not reported, p<0.02	Improved		Filled at least 1 prescription	Intervention: 82.1%, Control: 32.3%, unadj. dif. not reported, p<0.001	Increased
				6 months	Hamilton Depression Rating Scale (17-item, range 0-52)	Intervention: mean change -7.3 (95%CI not reported), Control: -4.0, adj. dif. not reported, p<0.001	Improved		Filled at least 3 prescriptions	Intervention: 69.3%, Control: 18.5%, unadj. dif. not reported, p<0.001	Increased
				12 months	Hamilton Depression Rating Scale (17-item, range 0-52)	Intervention: mean change -9.2 (95%CI not reported), Control: -5.6, adj. dif. not reported, p<0.001	Improved		Mental health specialist visit
					Relevant improvement (HAM-D score reduction of 50%)	Intervention: 53.2%, Control: 32.8%, adj. dif. not reported, p<0.001	Improved		At least 1	Intervention: 27.1%, Control: 16.9%, unadj. dif. not reported, p=0.03	same
					In remission (HAM-D score of <7)	Intervention: 45.3%, Control: 27.7%, adj. dif. not reported, p<0.001	Improved		At least 3	Intervention: 13.3%, Control: 9.5%, unadj. dif. not reported, p=0.29	same
					Self-rating as improved (single item, Likert 0-4) (much/very much vs. lower)	Intervention: 57.6%, Control: 33.7%, adj. dif. not reported, p<0.001	Improved	12 months	Number of visits (physician, nonphysician) over past year	Intervention before: 18.4, intervention after: 19.9, intervention change: 1.6, Control before: 19.4, Control after: 17.4, Control change: -2.0, unadj. dif. not reported, p=0.02	Increased
					Medical Outcomes Study short form functional status (20-item, range 0-100)				Inpatient admissions	Intervention before: 0.23, intervention after: 0.27, intervention change: 0.04, Control before: 0.26, Control after: 10.18, Control change: -0.08, unadj. dif. not reported, p=0.09	same
					Subdomains
					Physical functioning	Graphically, no difference	same
					Role functioning	Graphically, no difference	same
					Social functioning	Graphically, improvement	Improved
					Mental health	Graphically, improvement	Improved
					Pain perception	Graphically, no difference	same
					General health perception	Graphically, improvement	Improved
				Over all measurement points	Hamilton Depression Rating Scale (17-item, range 0-52)	This differences increased significantly over time (p=0.005)	Improved
	68	Collaborative care management of late-life depression in the primary care setting: a randomized controlled trial.	Unützer et al. (2002)	3 months	Symptom Checklist–90; (20-items on depression, range 0-4)	Intervention: mean 1.18 (SD 0.67), Control: 1.46 (0.66), adj. dif. -0.28 (95%CI -0.34, -0.21), p<0.001	Improved	3 months	Any antidepressant use	Intervention: 556 (62%), Control: 396 (44%), adj. dif. 2.02 (95%CI 1.66, 2.44), p<0.001	Increased
					Percentage with 50% decrease	Intervention: 286 (32%), Control: 131 (15%), adj. dif. 2.73 (95%CI 2.10, 3.54), p<0.001	Improved		Any psychotherapy or mental health visit	Intervention: 400 (44%), Control: 158 (18%), adj. dif. 3.77 (95%CI 3.02, 4.70), p<0.001	Increased
					Score <0.5	Intervention: 142 (16%), Control: 44 (5%), adj. dif. 3.63 (95%CI 2.46, 5.38), p<0.001	Improved	6 months	Any antidepressant use	Intervention: 618 (69%), Control: 461 (52%), adj. dif. 2.02 (95%CI 1.66, 2.47), p<0.001	Increased
					Functional impairment (NRS 0-10)	Intervention: mean 3.83 (SD 2.73), Control: 4.50 (2.64), adj. dif. -0.67 (95%CI -0.9, -0.4), p<0.01	Improved		Any psychotherapy or mental health visit	Intervention: 352 (39%), Control: 112 (13%), adj. dif. 4.47 (95%CI 3.47, 5.77), p<0.001	Increased
					Quality of Life in past month (NRS 0-10)	Intervention: mean 6.23 (SD 2.15), Control: 5.74 (2.23), adj. dif. 0.49 (95%CI 0.27, 0.69), p<0.001	Improved	12 months	Any antidepressant use	Intervention: 649 (73%), Control: 497 (57%), adj. dif. 2.03 (95%CI 1.60, 2.57), p<0.001	Increased
					Satisfaction with depression care (excellent/very good vs. lower)	Intervention: 77%, Control: 50%, adj. dif. 3.26 (95%CI 2.52, 4.22), p<0.001	Improved		Any psychotherapy or mental health visit	Intervention: 380 (43%), Control: 135 (16%), adj. dif. 4.13 (95%CI 3.19, 5.36), p<0.001	Increased
				6 months	Symptom Checklist–90; (20-items on depression, range 0-4)	Intervention: mean 0.93 (SD 0.67), Control: 1.21 (0.72), adj. dif. -0.28 (95%CI -0.35, -0.19), p<0.001	Improved		Costs	mean costs of study intervention $553; medication and other healthcare costs were not included
					Percentage with 50% decrease	Intervention: 443 (49%), Control: 272 (31), adj. dif. 2.21 (95%CI 1.76, 2.76), p<0.001	Improved
					Score <0.5	Intervention: 270 (30%), Control: 147 (17), adj. dif. 2.16 (95%CI 1.69, 2.76), p<0.001	Improved
					Functional impairment (NRS 0-10)	Intervention: mean 3.88 (SD 2.76), Control: 4.23 (2.67), adj. dif. -0.35 (95%CI -0.6, -0.05), p=0.02	Improved
					Quality of Life in past month (NRS 0-10)	Intervention: mean 6.23 (SD 2.08), Control: 5.82 (2.17), adj. dif. 0.41 (95%CI 0.17, 0.63), p<0.001	Improved
					Diagnostic and Statistical Manual of Mental Disorders, Fourth Edition; presence of depression	Intervention: 199 (22%), Control: 312 (35), adj. dif. 0.50 (95%CI 0.40, 0.62), p<0.001	Improved
				12 months	Symptom Checklist–90; (20-items on depression, range 0-4)	Intervention: mean 0.99 (SD 0.67), Control: 1.39 (0.67), adj. dif. -0.4 (95%CI -0.46, -0.33), p<0.001	Improved
					Percentage with 50% decrease	Intervention: 398 (45%), Control: 167 (19), adj. dif. 3.45 (95%CI 2.71, 4.38), p<0.001	Improved
					Score <0.5	Intervention: 223 (25%), Control: 72 (8), adj. dif. 3.72 (95%CI 2.69, 5.15), p<0.001	Improved
					Functional impairment (NRS 0-10)	Intervention: mean 3.58 (SD 2.80), Control: 4.52 (2.73), adj. dif. -0.94 (95%CI -1.19, -0.64), p<0.001	Improved
					Quality of Life in past month (NRS 0-10)	Intervention: mean 6.58 (SD 2.15), Control: 6.02 (2.13), adj. dif. 0.56 (95%CI 0.32, 0.79), p<0.001	Improved
					Satisfaction with depression care (excellent/very good vs. lower)	Intervention: 597 (76%), Control: 272 (47%), adj. dif. 3.38 (95%CI 2.66, 4.30), p<0.001	Improved
	69	Lay health worker-led cancer symptom screening intervention and the effect on patient-reported satisfaction, health status, health care use, and total costs: results from a tri-part collaboration.	Patel et al. (2020)	5 months	2 items from the Provider rating scores from the Consumer Assessment of Healthcare Providers and Systems Clinician and Group Survey 2.0 (42-item)*			12 months	Survival	Risk of death intervention vs. control: hazard ratio 1.21 (95%CI 0.78, 1.87), p=0.86	same
					Satisfaction with provider (NRS 0-10)	Intervention: mean change -1.15 (SD 1.79), Control: 0.23 (1.88), adj. dif. in dif. 1.35 (95%CI 1.08, 1.63), p=0.002	Improved		Emergency department visit	Intervention: mean 0.61 (SD 0.98), Control: 0.92 (1.53), adj. dif. not reported, p=0.03	Improved
					Rate your overall health (Likert 0-4, "excellent", "very good", "good", "fair", "poor")	Intervention (excellent): 36 (24%), Control (excellent): 5 (6%), Intervention (Very good): 88 (58%), Control (Very good): 27 (32%), Intervention (Good): 25 (17%), Control (Good): 17 (20%), Intervention (Fair): 0, Control (Fair): 31 (37%), Intervention (Poor): 0, Control (Poor): 4 (5%), adj. dif. 2.23 (95%CI 1.49, 3.32), p<0.001	Improved		Hospital admissions	Intervention: mean 0.72 (SD 0.96), Control: 1.02 (1.44), adj. dif. not reported, p=0.03	Improved
					Rate your overall mental or emotional health (Likert 0-4, "excellent", "very good", "good", "fair", "poor")	Intervention (excellent): 26 (18%), Control (excellent): 0, Intervention (Very good): 89 (60%), Control (Very good): 14 (17%), Intervention (Good): 33 (22%), Control (Good): 29 (35%), Intervention (Fair): 1 (1%), Control (Fair): 41 (49%), Intervention (Poor): 0, Control (Poor): 0, adj. dif. 2.22 (95%CI 1.46, 3.38), p<0.001	Improved		Length of stay	Intervention: mean 3.43 (SD 5.49), Control: 3.72 (6.11), adj. dif. not reported, p=0.69	same
									Readmissions	Intervention: mean 0.18 (SD 0.47), Control: 0.10 (0.41), adj. dif. not reported, p=0.15	same
									ICU admissions	Intervention: mean 0.60 (SD 1.00), Control: 0.66 (1.23), adj. dif. not reported, p=0.65	same
									Hospice received (percentage)	Intervention: 85 (46%), Control: 41 (40%), adj. dif. not reported, p=0.37	same
									Outpatient costs	Intervention: median 2,363 (IQR 0, 18,486), Control: 8,059 (0, 23,020), adj. dif. not reported, p=0.04	Decreased
									Inpatient costs	Intervention: median 12,181 (IQR 5,279, 26,020), Control: 19,214 (9,362, 33,837), adj. dif. not reported, p=0.03	Decreased
	70	Randomized trial of depression follow-up care by online messaging.	Simon et al. (2011)	5 months	Symptom Checklist Depression Scale (20-item, range 0-4)*	Intervention: mean 0.95 (SD 0.71), Control: 1.17 (0.81), adj. dif. 0.29 (95%CI 0.06, 0.51), p-value not reported	Improved	6 months	Psychiatric hospitalizations	Data not shown, but neither in both groups	same
					50% decrease in score	Intervention: 57 (55%), Control: 38 (41), adj. dif. 1.8 (95%CI 1.0, 3.1), p-value not reported	Improved		Suicide attempts	Data not shown, but neither in both groups	same
					Satisfaction (Likert 0-6, "very satisfied (highest level)" vs. lower)	Intervention: 56 (53%), Control: 31 (33), unadj. dif. not reported, p=0.004	Improved		Antidepressant use for over 90 days (%)	Intervention: 86 (81%), Control: 62 (61%), unadj. dif. not reported, p=0.001	Increased
									Receiving an additional antidepressant (%)	Intervention: 23 (22%), Control: 16 (16%), unadj. dif. not reported, p=0.27	same
									Any specialty mental health visits (%)	Intervention: 34 (32%), Control: 32 (31%), unadj. dif. not reported, p=0.91	same
									Mental health visits for psychotherapy	Intervention: mean 0.8 (SD 1.9), Control: 0.9 (2.1), unadj. dif. not reported, p=0.35	same
									Mental health visits for medication management	Intervention: mean 0.4 (SD 1.4), Control: 0.3 (1.5), unadj. dif. not reported, p=0.18	same
									Primary care visits	Intervention: mean 4.1 (SD 4.4), Control: 3.5 (3.9), unadj. dif. not reported, p=0.25	same
									Online message exchanges	Intervention: mean 7.3 (SD 9.5), Control: 5.9 (6.8), unadj. dif. not reported, p=0.23	same
									Telephone contacts	Intervention: mean 2.3 (SD 3.5), Control: 2.3 (4.5), unadj. dif. not reported, p=0.78	same
	71	Real time remote symptom monitoring during chemotherapy for cancer: European multicentre randomised controlled trial (eSMART).	Maguire et al. (2021)	Over 6 chemotherapy cycles	Memorial Symptom Assessment Scale (32-item, range 0-4)*	Intervention: mean 0.36 (95%CI 0.34, 0.39), Control: 0.52 (0.49, 0.54), adj. dif. −0.15 (−0.19, −0.12), p<0.001	Improved	Not entirely clear, but probably over the 6 chemotherapy cycles	Death	Intervention: 3, Control: 3, adj. dif. not reported, p-value not reported	same
					Subdomains				Neutropenic sepsis event (fever in combination with neutropenia)	Intervention: 125 (64%), Control: 71 (36), adj. dif. not reported, p-value not reported	Increased
					Global distress index	Intervention: mean 0.46 (95%CI 0.42, 0.50), Control: 0.67 (0.63, 0.71), adj. dif. −0.21 (−0.27, −0.16), p<0.001	Improved		Planned hospital admission	Intervention: 34 (47%), Control: 38 (53), adj. dif. not reported, p-value not reported	same
					Psychological score	Intervention: mean 0.51 (95%CI 0.46, 0.55), Control: 0.67 (0.63, 0.72), adj. dif. −0.16 (−0.23, −0.10), p<0.001	Improved		Unplanned hospital admission	Intervention: 120 (52%), Control: 109 (48), adj. dif. not reported, p-value not reported	same
					Physical score	Intervention: mean 0.33 (95%CI 0.30, 0.36), Control: 0.54 (0.51, 0.58), adj. dif. −0.21 (−0.26, −0.17), p<0.001	Improved
					Functional Assessment of Cancer–General (27-item, range 0-108)	Intervention: mean 86.3 (95%CI 85.3, 87.3), Control: 82.3 (81.3, 83.3), adj. dif. 4.06 (2.65, 5.46), p<0.001	Improved
					Subscales
					Physical Wellbeing	Intervention: mean 23.4 (95%CI 21.3, 23.7), Control: 21.6 (21.3, 22.0), adj. dif. 1.75 (1.25, 2.25), p<0.001	Improved
					Emotional Wellbeing	Intervention: mean 20.4 (95%CI 20.2, 20.7), Control: 19.9 (19.6, 20.1), adj. dif. −0.54 (−1.23, 0.16), p=0.13	same
					Social Wellbeing	Intervention: mean 23.6 (95%CI 23.2, 23.9), Control: 23.2 (22.8, 23.5), adj. dif. 0.44 (−0.06, 0.93), p=0.08	same
					Functional Wellbeing	Intervention: mean 19.1 (95%CI 18.7, 19.5), Control: 17.5 (17.1, 17.9), adj. dif. 1.61 (1.00, 2.22), p<0.001	Improved
					Supportive Care Needs Survey Short-Form (34-item, range 0-100)
					Subdomains
					Psychological needs	Intervention: mean 23.2 (95%CI 21.9, 24.6), Control: 24.4 (23.0, 25.8), adj. dif. −1.14 (−3.04, 0.75), p=0.24	same
					Health system and information	Intervention: mean 22.3 (95%CI 21.1, 23.4), Control: 23.7 (22.5, 24.9), adj. dif. −1.46 (−3.13, 0.21), p=0.09	same
					Sexual related	Intervention: mean 12.0 (95%CI 10.9, 13.1), Control: 13.5 (12.4, 14.7), adj. dif. −1.56 (−3.11, −0.01), p<0.05	Improved
					Patient care and support	Intervention: mean 17.5 (95%CI 16.5, 18.6), Control: 19.3 (18.1, 20.4), adj. dif. −1.74 (−3.31, −0.16), p=0.03	Improved
					Physical and daily living	Intervention: mean 27.3 (95%CI 25.7, 28.8), Control: 30.0 (28.5, 31.6), adj. dif. −2.8 (−5.0, −0.6), p=0.01	Improved
					State-Trait Anxiety Inventory—Revised (40-item, range 20-80)
					Subdomains
					Anxiety (personal characteristic)	Intervention: mean 32.7 (95%CI 32.2, 33.3), Control: 33.9 (33.4, 34.4), adj. dif. −1.15 (−1.90, −0.41), p=0.003	Improved
					Anxiety (state)	Intervention: mean 31.9 (95%CI 31.2, 32.6), Control: 33.0 (32.4, 33.7), adj. dif. −1.13 (−2.06, −0.20), p=0.02	Improved
					Communication and Attitudinal Self-Efficacy scale for Cancer (12-item, 12-48)	Intervention: mean 43.7 (95%CI 43.3, 44.2), Control: 42.9 (42.3, 43.4), adj. dif. 0.81 (0.19, 1.43), p=0.01	Improved
					Work Limitations Questionnaire (25-item, range 0-100)	Data not shown, no differences reported	same
	72	Randomised trial of home-based psychosocial nursing intervention for patients recovering from myocardial infarction.	Frasure-Smith et al. (1997)	12 months	Beck Depression Inventory (21-item, range 0-63)	Intervention: mean 6.9 (SD not reported), Control: 7.6, adj. dif. not reported −0.6 (−1.3, 0.1), p-value not reported	same		All deaths	Intervention: 38 (5.5%), Control: 27 (3.9%), unadj. dif. not reported, p=0.18	same
					Spielberger State Anxiety Inventory (40-item, range 20-80)	Intervention: mean 34 (SD not reported), Control: 34.8, adj. dif. not reported −1.0 (−2.1, 0.2), p-value not reported	same		Cardiac deaths	Intervention: 33 (4.8%), Control: 23 (3.4%), unadj. dif. not reported, p=0.19	same
									Non-fatal reinfarctions	Intervention: 33 (4.8%), Control: 34 (5.0%), unadj. dif. not reported, p=0.91	same
									Readmissions for revascularisation	Intervention: 93 (13.4%), Control: 96 (14.0%), unadj. dif. not reported, p=0.87	same
	73	Enhanced depression care for patients with acute coronary syndrome and persistent depressive symptoms: coronary psychosocial evaluation studies randomized controlled trial.	Davidson et al. (2010)	6 months	Over the last 2 months, how would you rate the quality of professional care you have received for your symptoms of distress or depression? (Likert 0-4, "excellent" or "very good" vs. lower)	Intervention: mean 54.2 (95%CI 41.9, 63.6), Control: 18.8 (10.4, 26.7), adj. dif. 5.4 (2.2, 12.9), p<0.001	Improved	6 months	Antidepressent use	Intervention: 48%, Control: 30%, adj. dif. 4.48 (95%CI 1.05, 19.2), p=0.04	increased
					Beck Depression Inventory (21-item, range 0-63)*	Intervention: mean 13.2 (95%CI 11.1, 15.3), Control: 17.7 (15.6, 19.7), unadj. dif. −4.5 (−7.4, −1.6), p=0.003	Improved		Psychotherapy	Intervention: 39%, Control: 12%, adj. dif. 10.1 (95%CI 2.32, 44.3), p=0.002	increased
					Difference in change between baseline-follow-up	Intervention: mean −5.7 (95%CI −7.6, −3.8), Control: −1.9 (−3.8, −0.1), unadj. dif. −3.8 (−6.5, −1.2), p=0.005	Improved		All-cause mortality	not reported
					Various adverse events (questionnaire not provided)				Major cardiac event (non-fatal myocardial infarction or hospitalization for unstable angina)	Intervention: 3 (4%), Control: 10 (13%), unadj. dif. not reported, p=0.049	Decreased
					Multiple events; number not reported	Similar between groups, data not shown	same
					Number of non–depression-related psychiatric problem	Intervention: 59, Control: 68, unadj. dif. not reported, p=0.02	Decreased
	74	The pathways study: A randomized trial of collaborative care in patients with diabetesand depression.	Katon et al. (2004)	6 months	Hopkins Symptom Checklist Depression Scale 90; 20-items on depression (range 0-4, 20-item)*	Intervention: mean change 0.56 (9%CI 0.46, 0.67), Control: 0.39 (0.28, 0.49)	Improved	3 months	Adherence, medication	Intervention: 101 (62%), Control: 76 (46%), adj. dif. 3.20 (95%CI 1.84, 5.58), p-value not reported	increased
					>50% decrease	Intervention: 53 (37%), Control: 39 (26), adj. dif. 1.62 (95%CI 0.98, 2.67), p-value not reported	same	6 months	Adherence, medication	Intervention: 99 (60%), Control: 80 (49%), adj. dif. 2.29 (95%CI 1.38, 3.82), p-value not reported	increased
				12 months	Hopkins Symptom Checklist Depression Scale 90; 20-items on depression (range 0-4, 20-item)*	Intervention: mean change 0.65 (9%CI 0.54, 0.76), Control: 0.44 (0.33, 0.56)	Improved	9 months	Adherence, medication	Intervention: 98 (60%), Control: 76 (46%), adj. dif. 2.78 (95%CI 1.62, 4.76), p-value not reported	increased
					>50% decrease	Intervention: 60 (41%), Control: 45 (32), adj. dif. 1.47 (95%CI 0.90, 2.39), p-value not reported		12 months	Adherence, medication	Intervention: 194 (57%), Control: 76 (46%), adj. dif. 2.18 (95%CI 1.32, 3.58), p-value not reported	increased
					Mixed-effects model over these timepoints (including 3 months, however, values for that timepoint were not reported)	Intervention: not reported, Control: not reported, adj. dif. in dif. Indicated increased PROMs in intervention group (value not reported), p=0.004	Improved		Mixed-effects model over these timepoints	Intervention: not reported, Control: not reported, adj. dif. in dif. Indicated increased adherence in intervention group (value not reported), p<0.001	increased
				6 months	Satisfaction with treatment for depression (very or moderately satisfied)	Intervention: 104 (73%), Control: 89 (60%), adj. dif. 2.01 (95%CI 1.18, 3.43), p-value not reported	Improved
					Global improvement	Intervention: 100 (69%), Control: 59 (39%), adj. dif. 3.50 (95%CI 2.16, 5.68), p-value not reported	Improved	6 months	HbA1c values	Graphically
				12 months	Satisfaction with treatment for depression (very or moderately satisfied)	Intervention: 106 (73%), Control: 76 (54%), adj. dif. 2.88 (95%CI 1.67, 4.97), p-value not reported	Improved	12 months	HbA1c values	Graphically
					Global improvement	Intervention: 105 (72), Control: 60 (42%), adj. dif. 3.50 (95%CI 2.14, 5.72), p-value not reported	Improved		Mixed-effects model over these timepoints	Intervention: not reported, Control: not reported, adj. dif. in dif. not reported, p=0.55	increased
								6 months	Adequate dosage antidepressant	Intervention: 94 (57%), Control: 66 (40%), adj. dif. 4.15 (95%CI 2.28, 7.55), p-value not reported	increased
								12 months	Adequate dosage antidepressant	Intervention: 87 (53%), Control: 63 (38%), adj. dif. 2.90 (95%CI 1.69, 4.98), p-value not reported	increased
									4 or more mental health visits	Intervention: 111 (68%), Control: 11 (6.7%), adj. dif. 29.31 (95%CI 14.65, 58.66), p-value not reported	increased
	75	Effect of depression screening after acute coronary syndromes on quality of life: the CODIACS-QoL randomized clinical trial.	Kronish et al. (2020)	18 months	SF-12 (12-item, range 0-1)	Intervention 1: mean -0.06 (SD 0.18), intervention 2: -0.06 (0.20), Control: -0.06 (0.98), unadj. dif. not reported, p=0.98	same	18 months	Mortality	Intervention 1: 23, Intervention 2: 26, Control: 18, unadj. dif. not reported, p-value not reported	same
					Center for Epidemiologic Studies Depression scale (10-item, range 0-30)				Any bleeding	Intervention 1: 40/394 (10.2%), Intervention 2: 45/410 (11.0), Control: 40/419 (9.5), unadj. dif. not reported, p=0.79	same
					Days with a score >10	Intervention 1: mean 339 (SD 179), Intervention 2: 351 (175), Control: 339 (177), unadj. dif. not reported, p=0.63	same		Increased appetite	Intervention 1: 76/394 (19.3%), Intervention 2: 62/410 (15.1), Control: 60/418 (14.4), unadj. dif. not reported, p=0.12	same
					Patient Health Questionnaire-8 (range 0-24, 8-item)	Intervention 1: mean 3.63 (SD 4.40), Intervention 2: 3.60 (4.14), Control: 3.69 (4.21), unadj. dif. not reported, p=0.99	same		Decreased appetite	Intervention 1: 53/394 (13.5%), Intervention 2: 45/410 (11.0), Control: 62/419 (14.8), unadj. dif. not reported, p=0.26	same
									Drowsiness	Intervention 1: 152/394 (38.6%), Intervention 2: 177/410 (43.2), Control: 171/419 (40.8), unadj. dif. not reported, p=0.42	same
									Gastrointestinal upset	Intervention 1: 98/394 (24.9%), Intervention 2: 99/410 (24.1), Control: 100/418 (23.9), unadj. dif. not reported, p=0.95	same
	76	Outcome Monitoring and Clinical Decision Support in Polyarticular Juvenile Idiopathic Arthritis.	Buckley et al. (2020)	Before-after comparison	Early disease			Before-after comparison	MRI use	Intervention: not reported, Control: not reported, unadj. dif not reported, p-value not reported, stated, not differ significantly	same
					Clinical Juvenile Arthritis Disease Activity Score (3-item, range 0-30)	Before: median 16.5 (IQR 13.6–19.0), After: 2.7 (0.2–7.9), unadj. dif. not reported, p< 0.001	improved		Requirement of intraarticular steroid injections	Intervention: 7%, Control: 3.6%, unadj. dif not reported, p-value not reported, stated, not differ significantly	same
					Clinically inactive disesease (cJADAS-10 ≤ 1)	Before: 1 (5.3%), After: 5 (26.3), unadj. dif. not reported, p=0.12	same		Early disease
					Clinically or low active disease (cJADAS-10 ≤ 2.5)	Before: 1 (5.3%), After: 9 (47.4), unadj. dif. not reported, p=0.008	improved		Nonbiologic DMARD therapy	Before: 5 (26.3%), After: 12 (63.2), unadj. dif. not reported, p=0.09	same
					Low disease activity (Magni-Manzonia)	Before: 1 (5.3%), After: 8 (42.1), unadj. dif. not reported, p=0.02	improved		Methotrexate	Before: 5 (26.3%), After: 10 (52.6), unadj. dif. not reported, p=0.23	same
					Active joint count and patient global assessment= 0	Before: 2 (10.5%), After: 11 (57.9), unadj. dif. not reported, p=0.004	improved		Leflunomide	Before: 0 (0), After: 2 (10.5), unadj. dif. not reported, p=0.5	same
					Subscales				bDMARD therapy	Before: 2 (10.5%), After: 14 (73.7), unadj. dif. not reported, p< 0.001	increased
					Patient global assessment	Before: median 4.8 (IQR 2.6–6.1), After: 2 (0.2–3.9), unadj. dif. not reported, p=0.01	improved		TNF-α inhibitor therapy	Before: 2 (10.5%), After: 11 (57.9), unadj. dif. not reported, p=0.003	increased
					Physician global assessment	Before: median 4 (IQR 3–5), After: 0 (0–3), unadj. dif. not reported, p=0.002	improved		Etanercept	Before: 2 (10.5%), After: 8 (42.1), unadj. dif. not reported, p=0.03	increased
					Joint count	Before: median 7 (IQR 5–11), After: 0 (0–4), unadj. dif. not reported, p=0.001	improved		Adalimumab	Before: 0 (0), After: 2 (10.5), unadj. dif. not reported, p=0.5	same
					PROMIS Upper Extremity Function (score 45 or higher)	Before: 4 (23.5%), After: 9 (52.9), unadj. dif. not reported, p=0.06	same		Infliximab	Before: 0 (0), After: 1 (5.3), unadj. dif. not reported, p=1	same
					PROMIS Mobility (score 45 or higher)	Before: 6 (31.6%), After: 12 (63.2), unadj. dif. not reported, p=0.03	improved		Other biologic therapy	Before: 0 (0), After: 3 (15.8), unadj. dif. not reported, p=0.25	same
					Pain score <3	Before: 5 (26.3%), After: 13 (68.4), unadj. dif. not reported, p=0.008	improved		Treatment regimen
									Nonbiologic DMARD monotherapy	Before: 5 (26.3%), After: 3 (15.8), unadj. dif. not reported, p=0.68	same
					Established disease				bDMARD monotherapy	Before: 2 (10.5%), After: 5 (26.3), unadj. dif. not reported, p=0.37	same
					Clinical Juvenile Arthritis Disease Activity Score (3-item, range 0-30)	Before: median 2.1 (0.4–5.9), After: 1.0 (0.3–3.7), unadj. dif. not reported, p=0.01	improved		Nonbiologic and bDMARD therapy	Before: 0 (0), After: 9 (47.4), unadj. dif. not reported, p=0.004	increased
					Clinically inactive disesease (cJADAS-10 ≤ 1)	Before: 31 (39.8%), After: 40 (51.3), unadj. dif. not reported, p=0.11	same		No longer receiving therapy	Before: 12 (63.2%), After: 2 (10.5), unadj. dif. not reported, p=0.02	decreased
					Clinically or low active disease (cJADAS-10 ≤ 2.5)	Before: 45 (57.7%), After: 49 (62.8), unadj. dif. not reported, p=0.43	same
					Low disease activity (Magni-Manzonia)	Before: 44 (56.4%), After: 51 (65.4), unadj. dif. not reported, p=0.14	same		Established disease
					Active joint count and patient global assessment= 0	Before: 47 (60.%3), After: 63 (80.8), unadj. dif. not reported, p=0.004	improved		Nonbiologic DMARD therapy	Before: 50 (64.1%), After: 42 (53.9), unadj. dif. not reported, p=0.18	same
					Subscales				Methotrexate	Before: 45 (57.7%), After: 35 (44.9), unadj. dif. not reported, p=0.04	decreased
					Patient global assessment	Before: median 0.9 (IQR 0.3–2.9), After: 1.0 (0.2–2.4), unadj. dif. not reported, p=0.98	same		Leflunomide	Before: 5 (6.4%), After: 7 (9.0), unadj. dif. not reported, p=0.63	same
					Physician global assessment	Before: median 0 (IQR 0–2), After: 0 (0–0), unadj. dif. not reported, p< 0.001	improved		bDMARD therapy	Before: 46 (59.0%), After: 52 (66.7), unadj. dif. not reported, p=0.11	increased
					Joint count	Before: median 0 (IQR 0–1), After: 0 (0–0), unadj. dif. not reported, p=0.01	improved		TNF-α inhibitor therapy	Before: 44 (56.4%), After: 49 (62.8), unadj. dif. not reported, p=0.18	same
					PROMIS Upper Extremity Function (score 45 or higher)	Before: 53 (69.7%), After: 57 (75.0), unadj. dif. not reported, p=0.32	same		Etanercept	Before: 25 (32.1%), After: 24 (30.8), unadj. dif. not reported, p=1	same
					PROMIS Mobility (score 45 or higher)	Before: 57 (74.0%), After: 59 (76.6), unadj. dif. not reported, p=0.62	same		Adalimumab	Before: 10 (12.8%), After: 18 (23.1), unadj. dif. not reported, p=0.008	increased
					Pain score <3	Before: 57 (73.1%), After: 58 (74.4), unadj. dif. not reported, p=0.8	same		Infliximab	Before: 9 (11.5%), After: 7 (9.0), unadj. dif. not reported, p=0.5	same
									Other biologic therapy	Before: 2 (2.6%), After: 3 (3.9), unadj. dif. not reported, p=1	same
									Treatment regimen
									Nonbiologic DMARD monotherapy	Before: 24 (30.8%), After: 15 (19.2), unadj. dif. not reported, p=0.02	decreased
									bDMARD monotherapy	Before: 20 (25.6%), After: 25 (32.1), unadj. dif. not reported, p=0.2	same
									Nonbiologic and bDMARD therapy	Before: 26 (33.3%), After: 27 (34.6), unadj. dif. not reported, p=0.81	same
									No longer receiving therapy	Before: 8 (10.3%), After: 11 (14.1), unadj. dif. not reported, p=0.6	same
